# Supplementary material for: Relationships of tumor differentiation and immune infiltration in gastric cancers revealed by single-cell RNA-seq analyses
Source: Cell Mol Life Sci. 2023 Feb 2;80(2):57. doi: 10.1007/s00018-023-04702-1 (PMC9894979; doi:10.1007/s00018-023-04702-1)
Supplement: Supplementary file 2 — Supplementary file2 (XLSX 417 KB) [file 18_2023_4702_MOESM2_ESM.xlsx]

## Sheet: Table S1
Table S1. Sample information with clinical records
Sample	Patient	Sex	Age	Site of origin	Histopathological diagnosis	AJCC stage	With normal mucosa sampled	Immune infiltration's classification	Number of cells after filtration
DGC01	P1	Male	71	Cardia	Moderately differentiated adenocarcinoma from MANEC	IB	Yes	Immuno-poor	3501
DGC02	P2	Male	75	Corpus	Moderately differentiated adenocarcinoma	IIIA	No	Immuno-rich	3062
DGC03	P3	Male	82	Cardia	Moderately differentiated adenocarcinoma from MANEC	IIB	No	Immuno-poor	3364
NEC					NEC from MANEC	IIB		Immuno-poor	3407
DGC04	P4	Male	75	Corpus	Moderately differentiated adenocarcinoma	IIIA	No	Immuno-rich	3312
DGC05	P5	Female	69	Antrum	Moderately highly differentiated adenocarcinoma	IA	No	Immuno-rich	2084
DGC06	P6	Male	51	Antrum	Moderately differentiated adenocarcinoma	IIA	No	Immuno-rich	3226
PDGC01	P7	Male	82	Corpus	Poorly differentiated adenocarcinoma	IIIB	No	Immuno-rich	3901
PDGC02	P8	Female	67	Corpus	Poorly differentiated adenocarcinoma	IB	No	Immuno-poor	3961
PDGC03	P9	Male	65	Antrum	Poorly differentiated adenocarcinoma	IIIB	No	Immuno-poor	5639
PDGC04	P10	Male	70	Corpus	Poorly differentiated adenocarcinoma	IIB	No	Immuno-rich	3187
PDGC05	P11	Male	69	Cardia	Poorly differentiated adenocarcinoma	IIIA	No	Immuno-poor	2384
PDGC06	P12	Female	69	Antrum	Poorly differentiated adenocarcinoma	IA	No	Immuno-rich	2185

## Sheet: Table S2
Table S2. Summary of maker genes for global clustering
Gene	avg_logFC	p_val	p_val_adj	pct.1	pct.2	Cluster
GKN1	3.52368	0	0	0.333	0.16	Epithelial cell
TFF1	3.27107	0	0	0.454	0.127	Epithelial cell
MUC5AC	3.21345	0	0	0.448	0.102	Epithelial cell
PGC	2.6654	0	0	0.413	0.199	Epithelial cell
PSCA	2.51391	0	0	0.37	0.05	Epithelial cell
TFF2	2.33554	0	0	0.383	0.061	Epithelial cell
KRT19	2.25438	0	0	0.871	0.188	Epithelial cell
MUC1	2.22154	0	0	0.606	0.109	Epithelial cell
MUCL3	2.20882	0	0	0.263	0.023	Epithelial cell
PLCG2	2.13782	0	0	0.62	0.437	Epithelial cell
S100A2	2.00916	0	0	0.302	0.04	Epithelial cell
KRT8	1.99663	0	0	0.894	0.217	Epithelial cell
AGR2	1.90558	0	0	0.667	0.144	Epithelial cell
PHGR1	1.88374	0	0	0.367	0.067	Epithelial cell
KRT18	1.79815	0	0	0.882	0.239	Epithelial cell
S100P	1.79585	0	0	0.544	0.089	Epithelial cell
LCN2	1.76711	0	0	0.568	0.099	Epithelial cell
MAL2	1.67073	0	0	0.642	0.054	Epithelial cell
CLDN18	1.65303	0	0	0.363	0.042	Epithelial cell
ELF3	1.64304	0	0	0.751	0.084	Epithelial cell
CA2	1.638	0	0	0.364	0.104	Epithelial cell
PIGR	1.58122	0	0	0.375	0.068	Epithelial cell
EPCAM	1.57456	0	0	0.727	0.108	Epithelial cell
SPINK1	1.52984	0	0	0.506	0.114	Epithelial cell
C19orf33	1.4938	0	0	0.672	0.072	Epithelial cell
CAV2	1.43336	0	0	0.322	0.137	Epithelial cell
CYSTM1	1.37639	0	0	0.722	0.353	Epithelial cell
CLDN4	1.33298	0	0	0.625	0.107	Epithelial cell
CD24	1.32773	0	0	0.644	0.152	Epithelial cell
CTSE	1.3261	0	0	0.399	0.03	Epithelial cell
TSPAN8	1.30039	0	0	0.587	0.065	Epithelial cell
MET	1.29886	0	0	0.424	0.04	Epithelial cell
SERPINA1	1.28328	0	0	0.439	0.162	Epithelial cell
LGALS4	1.27769	0	0	0.502	0.084	Epithelial cell
ANXA10	1.2606	0	0	0.399	0.026	Epithelial cell
SMIM22	1.24303	0	0	0.671	0.042	Epithelial cell
NDUFB9	1.24076	0	0	0.656	0.441	Epithelial cell
PERP	1.21198	0	0	0.692	0.145	Epithelial cell
GPX2	1.20464	0	0	0.502	0.078	Epithelial cell
TSPAN1	1.18929	0	0	0.534	0.03	Epithelial cell
KRT7	1.18187	0	0	0.479	0.047	Epithelial cell
HMGA1	1.17865	0	0	0.668	0.265	Epithelial cell
TACSTD2	1.17598	0	0	0.587	0.054	Epithelial cell
LAMB3	1.17078	0	0	0.581	0.061	Epithelial cell
FXYD3	1.16779	0	0	0.619	0.063	Epithelial cell
VSIG2	1.12682	0	0	0.366	0.026	Epithelial cell
SPINT2	1.11549	0	0	0.71	0.218	Epithelial cell
WFDC2	1.10575	0	0	0.28	0.04	Epithelial cell
CEACAM5	1.09592	0	0	0.305	0.044	Epithelial cell
CYP3A5	1.03629	0	0	0.417	0.025	Epithelial cell
MT1G	1.03201	0	0	0.318	0.067	Epithelial cell
STARD10	1.02659	0	0	0.659	0.13	Epithelial cell
NQO1	1.02336	0	0	0.665	0.116	Epithelial cell
DSG2	1.02113	0	0	0.561	0.028	Epithelial cell
S100A6	1.0147	0	0	0.95	0.84	Epithelial cell
LGALS3BP	1.01038	0	0	0.697	0.21	Epithelial cell
AL365226.2	1.0101	0	0	0.284	0.015	Epithelial cell
DCBLD2	1.00827	0	0	0.299	0.055	Epithelial cell
MT-ND2	1.00466	0	0	0.971	0.977	Epithelial cell
MDK	1.00047	0	0	0.649	0.186	Epithelial cell
CAPN8	0.992285	0	0	0.373	0.018	Epithelial cell
MT-ND4	0.98234	0	0	0.987	0.99	Epithelial cell
CEACAM6	0.980701	0	0	0.361	0.028	Epithelial cell
SDC4	0.972053	0	0	0.633	0.097	Epithelial cell
MT-ND5	0.969646	0	0	0.929	0.906	Epithelial cell
H19	0.963682	0	0	0.47	0.172	Epithelial cell
MT-ND4L	0.963086	0	0	0.876	0.764	Epithelial cell
AKR1B10	0.956628	0	0	0.265	0.024	Epithelial cell
CKB	0.948082	0	0	0.51	0.088	Epithelial cell
CLDN3	0.94025	0	0	0.409	0.05	Epithelial cell
COL17A1	0.937784	0	0	0.344	0.019	Epithelial cell
LYZ	0.932983	0	0	0.579	0.291	Epithelial cell
ITGB4	0.932883	0	0	0.523	0.075	Epithelial cell
TMC5	0.93041	0	0	0.515	0.017	Epithelial cell
SFN	0.928434	0	0	0.529	0.046	Epithelial cell
IFI27	0.926284	0	0	0.763	0.31	Epithelial cell
ATP1B1	0.917276	0	0	0.665	0.16	Epithelial cell
DSP	0.912902	0	0	0.601	0.044	Epithelial cell
ANKRD36C	0.902383	0	0	0.353	0.115	Epithelial cell
SPINT1	0.887901	0	0	0.605	0.06	Epithelial cell
TMEM54	0.879243	0	0	0.62	0.077	Epithelial cell
MT-CO2	0.874082	0	0	0.989	0.995	Epithelial cell
ASPH	0.868093	0	0	0.498	0.164	Epithelial cell
CLDN7	0.856311	0	0	0.542	0.065	Epithelial cell
SERPINA3	0.855189	0	0	0.266	0.032	Epithelial cell
BCAS1	0.846947	0	0	0.34	0.015	Epithelial cell
SLC44A4	0.846455	0	0	0.465	0.028	Epithelial cell
ITGA6	0.830361	0	0	0.528	0.133	Epithelial cell
MT1E	0.826851	0	0	0.585	0.22	Epithelial cell
GPRC5A	0.820826	0	0	0.504	0.054	Epithelial cell
S100A10	0.818805	0	0	0.819	0.751	Epithelial cell
FOXQ1	0.813677	0	0	0.507	0.034	Epithelial cell
RNASE1	0.807103	0	0	0.348	0.154	Epithelial cell
LGALS3	0.804355	0	0	0.743	0.53	Epithelial cell
TNFRSF12A	0.797637	0	0	0.452	0.118	Epithelial cell
SPATS2L	0.796182	0	0	0.682	0.258	Epithelial cell
PPDPF	0.790694	0	0	0.902	0.738	Epithelial cell
SERINC2	0.789227	0	0	0.565	0.063	Epithelial cell
ITGA3	0.787546	0	0	0.444	0.065	Epithelial cell
VILL	0.787012	0	0	0.386	0.044	Epithelial cell
GOLM1	0.778088	0	0	0.539	0.109	Epithelial cell
LRATD2	0.769122	0	0	0.385	0.036	Epithelial cell
MTRNR2L8	0.764591	0	0	0.733	0.412	Epithelial cell
TATDN1	0.755426	0	0	0.474	0.175	Epithelial cell
RRBP1	0.749423	0	0	0.705	0.341	Epithelial cell
PRSS8	0.747543	0	0	0.501	0.019	Epithelial cell
CDH1	0.746759	0	0	0.564	0.027	Epithelial cell
MLPH	0.74645	0	0	0.472	0.034	Epithelial cell
GSTP1	0.741303	0	0	0.84	0.651	Epithelial cell
KRT17	0.739923	0	0	0.278	0.042	Epithelial cell
LAMA3	0.73942	0	0	0.423	0.029	Epithelial cell
MT-CO1	0.728521	0	0	0.99	0.992	Epithelial cell
JUP	0.723804	0	0	0.626	0.116	Epithelial cell
ABCC3	0.720184	0	0	0.486	0.051	Epithelial cell
MT-ATP8	0.710567	0	0	0.709	0.398	Epithelial cell
MT-ND1	0.709545	0	0	0.975	0.985	Epithelial cell
MGST1	0.708441	0	0	0.501	0.065	Epithelial cell
S100A14	0.707167	0	0	0.411	0.035	Epithelial cell
SLPI	0.701264	0	0	0.382	0.029	Epithelial cell
FAM3C	0.701136	0	0	0.478	0.234	Epithelial cell
ANXA4	0.699646	0	0	0.636	0.218	Epithelial cell
ARL14	0.698341	0	0	0.289	0.016	Epithelial cell
LAMC2	0.698276	0	0	0.382	0.023	Epithelial cell
MT-ND3	0.6966	0	0	0.983	0.99	Epithelial cell
LSR	0.694252	0	0	0.629	0.132	Epithelial cell
CAV1	1.00587	6.40025e-134	1.83495e-129	0.261	0.195	Epithelial cell
PLVAP	2.46451	0	0	0.853	0.044	Endothelial cell
VWF	2.45067	0	0	0.836	0.038	Endothelial cell
HSPG2	2.25758	0	0	0.897	0.255	Endothelial cell
SPARCL1	2.21523	0	0	0.851	0.082	Endothelial cell
RAMP2	2.2131	0	0	0.835	0.065	Endothelial cell
COL4A1	2.18903	0	0	0.843	0.109	Endothelial cell
A2M	2.1792	0	0	0.903	0.139	Endothelial cell
IGFBP7	2.1266	0	0	0.98	0.272	Endothelial cell
PECAM1	2.12047	0	0	0.86	0.098	Endothelial cell
GNG11	2.08661	0	0	0.866	0.09	Endothelial cell
AQP1	2.02362	0	0	0.758	0.046	Endothelial cell
COL4A2	1.95353	0	0	0.813	0.117	Endothelial cell
COL15A1	1.95114	0	0	0.744	0.042	Endothelial cell
ACKR1	1.92828	0	0	0.393	0.014	Endothelial cell
ENG	1.89966	0	0	0.802	0.099	Endothelial cell
EGFL7	1.82111	0	0	0.824	0.119	Endothelial cell
SPARC	1.79745	0	0	0.914	0.16	Endothelial cell
IGFBP3	1.77358	0	0	0.469	0.127	Endothelial cell
TCF4	1.75832	0	0	0.779	0.163	Endothelial cell
MGP	1.73329	0	0	0.863	0.117	Endothelial cell
CLDN5	1.69239	0	0	0.649	0.017	Endothelial cell
CRIP2	1.68272	0	0	0.857	0.213	Endothelial cell
SOX18	1.66819	0	0	0.718	0.018	Endothelial cell
FLT1	1.64705	0	0	0.639	0.028	Endothelial cell
RAMP3	1.63456	0	0	0.709	0.018	Endothelial cell
CD93	1.62904	0	0	0.768	0.054	Endothelial cell
FABP4	1.6031	0	0	0.283	0.014	Endothelial cell
CCL14	1.60084	0	0	0.43	0.022	Endothelial cell
SLC9A3R2	1.59335	0	0	0.72	0.251	Endothelial cell
CD34	1.56923	0	0	0.732	0.017	Endothelial cell
CLEC14A	1.53939	0	0	0.711	0.009	Endothelial cell
ADGRL4	1.51965	0	0	0.723	0.013	Endothelial cell
VWA1	1.51963	0	0	0.709	0.175	Endothelial cell
EMP1	1.50901	0	0	0.772	0.197	Endothelial cell
CAVIN1	1.50204	0	0	0.787	0.15	Endothelial cell
EPAS1	1.49744	0	0	0.788	0.219	Endothelial cell
PODXL	1.49508	0	0	0.663	0.078	Endothelial cell
HYAL2	1.48814	0	0	0.719	0.166	Endothelial cell
CXCL12	1.48394	0	0	0.455	0.032	Endothelial cell
CALCRL	1.46866	0	0	0.717	0.022	Endothelial cell
NPDC1	1.45944	0	0	0.794	0.185	Endothelial cell
ESAM	1.42554	0	0	0.722	0.043	Endothelial cell
IGFBP4	1.41994	0	0	0.841	0.237	Endothelial cell
FKBP1A	1.41713	0	0	0.882	0.549	Endothelial cell
MCAM	1.41434	0	0	0.703	0.076	Endothelial cell
CDH5	1.41144	0	0	0.717	0.014	Endothelial cell
ECSCR	1.40901	0	0	0.717	0.011	Endothelial cell
TM4SF1	1.39473	0	0	0.841	0.299	Endothelial cell
IFITM3	1.36951	0	0	0.902	0.432	Endothelial cell
APLNR	1.36521	0	0	0.565	0.011	Endothelial cell
SPRY1	1.35711	0	0	0.69	0.193	Endothelial cell
PCDH17	1.35096	0	0	0.638	0.015	Endothelial cell
INSR	1.33762	0	0	0.595	0.158	Endothelial cell
PRSS23	1.29148	0	0	0.696	0.191	Endothelial cell
EMCN	1.25431	0	0	0.664	0.009	Endothelial cell
TIMP3	1.2489	0	0	0.629	0.084	Endothelial cell
BCAM	1.24477	0	0	0.712	0.111	Endothelial cell
SERPINE1	1.23394	0	0	0.465	0.106	Endothelial cell
STOM	1.23284	0	0	0.754	0.198	Endothelial cell
ID3	1.23077	0	0	0.818	0.279	Endothelial cell
SLCO2A1	1.22693	0	0	0.582	0.026	Endothelial cell
ARHGAP29	1.20444	0	0	0.694	0.131	Endothelial cell
PCAT19	1.18663	0	0	0.669	0.035	Endothelial cell
TGFBR2	1.1831	0	0	0.725	0.276	Endothelial cell
KDR	1.17306	0	0	0.598	0.008	Endothelial cell
PLPP3	1.17275	0	0	0.589	0.101	Endothelial cell
ADGRF5	1.17052	0	0	0.625	0.029	Endothelial cell
PLPP1	1.15813	0	0	0.58	0.12	Endothelial cell
HEG1	1.15401	0	0	0.634	0.063	Endothelial cell
SELE	1.14771	0	0	0.276	0.007	Endothelial cell
SOCS3	1.14656	0	0	0.749	0.346	Endothelial cell
ID1	1.14513	0	0	0.756	0.304	Endothelial cell
RBP7	1.14478	0	0	0.428	0.055	Endothelial cell
VIM	1.12756	0	0	0.98	0.673	Endothelial cell
APP	1.12007	0	0	0.759	0.328	Endothelial cell
PRCP	1.10955	0	0	0.607	0.193	Endothelial cell
CCN2	1.09752	0	0	0.589	0.141	Endothelial cell
PDLIM1	1.09656	0	0	0.772	0.366	Endothelial cell
FABP5	1.09587	0	0	0.733	0.424	Endothelial cell
STC1	1.09356	0	0	0.315	0.021	Endothelial cell
HTRA1	1.09326	0	0	0.664	0.079	Endothelial cell
CCDC85B	1.08778	0	0	0.812	0.463	Endothelial cell
ITGA5	1.07284	0	0	0.656	0.096	Endothelial cell
CCL2	1.07125	0	0	0.382	0.067	Endothelial cell
PTPRB	1.0621	0	0	0.635	0.027	Endothelial cell
ADAMTS1	1.05956	0	0	0.552	0.053	Endothelial cell
RGS5	1.05863	0	0	0.379	0.09	Endothelial cell
FAM167B	1.05776	0	0	0.6	0.016	Endothelial cell
COL18A1	1.05595	0	0	0.723	0.193	Endothelial cell
CCN1	1.0465	0	0	0.63	0.163	Endothelial cell
NFIB	1.04263	0	0	0.663	0.184	Endothelial cell
VAMP5	1.03871	0	0	0.726	0.323	Endothelial cell
CD59	1.03866	0	0	0.835	0.502	Endothelial cell
NOTCH4	1.03472	0	0	0.573	0.04	Endothelial cell
THBD	1.0345	0	0	0.598	0.074	Endothelial cell
HES1	1.03101	0	0	0.72	0.331	Endothelial cell
MMRN2	1.02934	0	0	0.624	0.013	Endothelial cell
NRP1	1.02302	0	0	0.654	0.143	Endothelial cell
JAM2	1.0163	0	0	0.59	0.014	Endothelial cell
IFI27	1.01264	0	0	0.92	0.475	Endothelial cell
PALMD	1.009	0	0	0.603	0.009	Endothelial cell
ADAM15	1.00833	0	0	0.68	0.243	Endothelial cell
ELK3	1.0048	0	0	0.675	0.166	Endothelial cell
DLC1	1.00386	0	0	0.623	0.083	Endothelial cell
RDX	0.988601	0	0	0.652	0.23	Endothelial cell
CAVIN3	0.983246	0	0	0.661	0.182	Endothelial cell
PALM2-AKAP2	0.983077	0	0	0.649	0.189	Endothelial cell
ABL2	0.982268	0	0	0.622	0.189	Endothelial cell
CYYR1	0.980606	0	0	0.608	0.008	Endothelial cell
WWTR1	0.974988	0	0	0.639	0.146	Endothelial cell
CAVIN2	0.966361	0	0	0.498	0.02	Endothelial cell
ADAMTS9	0.966303	0	0	0.562	0.026	Endothelial cell
PDGFB	0.964957	0	0	0.544	0.041	Endothelial cell
ROBO4	0.954154	0	0	0.582	0.006	Endothelial cell
LAMA4	0.953799	0	0	0.624	0.131	Endothelial cell
TIE1	0.953434	0	0	0.623	0.011	Endothelial cell
SERPINH1	0.951393	0	0	0.71	0.247	Endothelial cell
IL3RA	0.949936	0	0	0.628	0.032	Endothelial cell
GJA1	0.949923	0	0	0.523	0.032	Endothelial cell
RAB13	0.948131	0	0	0.734	0.339	Endothelial cell
ADCY4	0.936534	0	0	0.602	0.033	Endothelial cell
LMO2	0.934418	0	0	0.606	0.045	Endothelial cell
BMPR2	0.932475	0	0	0.627	0.186	Endothelial cell
LDB2	0.932228	0	0	0.608	0.022	Endothelial cell
SHANK3	0.928984	0	0	0.608	0.015	Endothelial cell
SYNPO	0.927362	0	0	0.602	0.055	Endothelial cell
C1orf54	0.926045	0	0	0.615	0.075	Endothelial cell
CD81	0.925471	0	0	0.896	0.671	Endothelial cell
TM4SF18	0.923352	0	0	0.547	0.037	Endothelial cell
DIPK2B	0.912257	0	0	0.594	0.006	Endothelial cell
PLXND1	0.91159	0	0	0.638	0.101	Endothelial cell
CALD1	0.905262	0	0	0.748	0.142	Endothelial cell
ACVRL1	0.902302	0	0	0.603	0.04	Endothelial cell
MAP1B	0.901756	0	0	0.557	0.081	Endothelial cell
FSTL1	0.900303	0	0	0.633	0.084	Endothelial cell
MEF2C	0.8973	0	0	0.666	0.166	Endothelial cell
APOLD1	0.893405	0	0	0.526	0.111	Endothelial cell
CRIM1	0.893324	0	0	0.619	0.16	Endothelial cell
TSC22D1	0.890355	0	0	0.731	0.362	Endothelial cell
SPTBN1	0.886605	0	0	0.777	0.406	Endothelial cell
PXDN	0.882193	0	0	0.546	0.047	Endothelial cell
GNAI2	0.872267	0	0	0.793	0.541	Endothelial cell
RGS3	0.870151	0	0	0.544	0.11	Endothelial cell
MSN	0.86093	0	0	0.764	0.42	Endothelial cell
GASK1B	0.857272	0	0	0.578	0.068	Endothelial cell
RGCC	0.85538	0	0	0.723	0.399	Endothelial cell
EFNB2	0.854933	0	0	0.54	0.201	Endothelial cell
COX7A1	0.853168	0	0	0.615	0.053	Endothelial cell
GJA4	0.849175	0	0	0.337	0.031	Endothelial cell
ICAM1	0.84906	0	0	0.607	0.183	Endothelial cell
CD320	0.847183	0	0	0.563	0.237	Endothelial cell
LAMB1	0.845243	0	0	0.627	0.179	Endothelial cell
CLIC4	0.840221	0	0	0.63	0.204	Endothelial cell
C11orf96	0.831548	0	0	0.635	0.152	Endothelial cell
RAI14	0.830001	0	0	0.574	0.132	Endothelial cell
CNN3	0.822815	0	0	0.656	0.207	Endothelial cell
NNMT	0.822181	0	0	0.573	0.087	Endothelial cell
SRP14	0.821773	0	0	0.924	0.83	Endothelial cell
COL6A2	0.820637	0	0	0.7	0.142	Endothelial cell
IFITM2	0.820115	0	0	0.83	0.448	Endothelial cell
GSN	0.817955	0	0	0.809	0.418	Endothelial cell
RNASE1	0.81683	0	0	0.8	0.201	Endothelial cell
DUSP6	0.816126	0	0	0.593	0.158	Endothelial cell
RASIP1	0.814842	0	0	0.587	0.028	Endothelial cell
SWAP70	0.813986	0	0	0.617	0.171	Endothelial cell
C2CD4B	0.813363	0	0	0.432	0.091	Endothelial cell
FOSB	0.813085	0	0	0.839	0.559	Endothelial cell
LMCD1	0.812955	0	0	0.567	0.092	Endothelial cell
PLCB1	0.812594	0	0	0.57	0.103	Endothelial cell
IGFBP5	0.812398	0	0	0.314	0.067	Endothelial cell
ENTPD1	0.810084	0	0	0.604	0.116	Endothelial cell
S1PR1	0.809511	0	0	0.587	0.046	Endothelial cell
IL6ST	0.809393	0	0	0.66	0.265	Endothelial cell
LMNA	0.803031	0	0	0.876	0.626	Endothelial cell
SLC2A3	0.801134	0	0	0.667	0.256	Endothelial cell
PNP	0.799561	0	0	0.662	0.316	Endothelial cell
ECE1	0.799283	0	0	0.631	0.209	Endothelial cell
UACA	0.798365	0	0	0.583	0.176	Endothelial cell
PTPRM	0.797903	0	0	0.587	0.053	Endothelial cell
ICAM2	0.796694	0	0	0.621	0.208	Endothelial cell
DPYSL2	0.795237	0	0	0.638	0.194	Endothelial cell
RHOC	0.792907	0	0	0.775	0.452	Endothelial cell
ERG	0.791773	0	0	0.582	0.007	Endothelial cell
RFLNB	0.789364	0	0	0.521	0.079	Endothelial cell
ETS2	0.788014	0	0	0.72	0.327	Endothelial cell
EHD4	0.773573	0	0	0.608	0.191	Endothelial cell
MTUS1	0.768408	0	0	0.594	0.165	Endothelial cell
ADIRF	0.76799	0	0	0.503	0.186	Endothelial cell
ITM2B	0.767255	0	0	0.905	0.784	Endothelial cell
DOCK9	0.767079	0	0	0.593	0.09	Endothelial cell
CDK2AP1	0.762753	0	0	0.642	0.283	Endothelial cell
PTMS	0.756722	0	0	0.782	0.424	Endothelial cell
TGM2	0.755702	0	0	0.555	0.166	Endothelial cell
SNX3	0.751648	0	0	0.762	0.548	Endothelial cell
MMP2	0.750659	0	0	0.604	0.073	Endothelial cell
NES	0.75029	0	0	0.497	0.099	Endothelial cell
SELP	0.750201	0	0	0.268	0.005	Endothelial cell
TMEM255B	0.746953	0	0	0.555	0.027	Endothelial cell
MYH9	0.745719	0	0	0.788	0.533	Endothelial cell
FSCN1	0.739293	0	0	0.588	0.158	Endothelial cell
JAG2	0.736469	0	0	0.491	0.049	Endothelial cell
IFITM1	0.736405	0	0	0.641	0.314	Endothelial cell
CTNNB1	0.735897	0	0	0.785	0.473	Endothelial cell
ANGPT2	0.735863	0	0	0.336	0.06	Endothelial cell
NCOA7	0.731617	0	0	0.573	0.273	Endothelial cell
HECW2	0.72928	0	0	0.461	0.019	Endothelial cell
SEMA3F	0.725485	0	0	0.5	0.049	Endothelial cell
DLL4	0.723753	0	0	0.435	0.031	Endothelial cell
TMEM204	0.719316	0	0	0.533	0.045	Endothelial cell
SGK1	0.713623	0	0	0.633	0.278	Endothelial cell
MYCT1	0.71167	0	0	0.545	0.004	Endothelial cell
PKIG	0.710758	0	0	0.577	0.162	Endothelial cell
TNFRSF10D	0.709699	0	0	0.492	0.074	Endothelial cell
SOX17	0.705298	0	0	0.445	0.004	Endothelial cell
SELENOW	0.705227	0	0	0.803	0.576	Endothelial cell
GRB10	0.701664	0	0	0.533	0.084	Endothelial cell
SASH1	0.698746	0	0	0.549	0.087	Endothelial cell
NDRG1	0.698538	0	0	0.655	0.262	Endothelial cell
TMEM88	0.698453	0	0	0.448	0.041	Endothelial cell
CD9	0.696846	0	0	0.728	0.373	Endothelial cell
NR2F2	0.695068	0	0	0.51	0.209	Endothelial cell
DYSF	0.69383	0	0	0.51	0.026	Endothelial cell
EGR1	0.721126	9.52676e-294	2.73132e-289	0.677	0.365	Endothelial cell
COL1A1	3.68303	0	0	0.913	0.161	Fibroblast
COL3A1	3.54119	0	0	0.875	0.106	Fibroblast
COL1A2	3.47984	0	0	0.893	0.111	Fibroblast
LUM	2.99578	0	0	0.689	0.058	Fibroblast
DCN	2.902	0	0	0.705	0.048	Fibroblast
TAGLN	2.6839	0	0	0.716	0.098	Fibroblast
C11orf96	2.64733	0	0	0.816	0.124	Fibroblast
ACTA2	2.4431	0	0	0.642	0.086	Fibroblast
IGFBP7	2.44118	0	0	0.972	0.255	Fibroblast
CALD1	2.39701	0	0	0.746	0.127	Fibroblast
CXCL14	2.38939	0	0	0.322	0.028	Fibroblast
SPARC	2.37228	0	0	0.894	0.142	Fibroblast
COL6A2	2.34857	0	0	0.787	0.121	Fibroblast
MGP	2.32494	0	0	0.715	0.111	Fibroblast
RGS5	2.23938	0	0	0.509	0.071	Fibroblast
MYL9	2.19711	0	0	0.812	0.19	Fibroblast
RARRES2	2.192	0	0	0.643	0.064	Fibroblast
POSTN	2.15511	0	0	0.505	0.031	Fibroblast
FBLN1	2.1217	0	0	0.536	0.081	Fibroblast
COL6A3	2.10193	0	0	0.635	0.045	Fibroblast
TPM2	2.05107	0	0	0.793	0.206	Fibroblast
THY1	1.95579	0	0	0.666	0.05	Fibroblast
CFD	1.9297	0	0	0.332	0.122	Fibroblast
C1R	1.91013	0	0	0.646	0.061	Fibroblast
PTGDS	1.89983	0	0	0.303	0.057	Fibroblast
IGFBP5	1.89948	0	0	0.451	0.049	Fibroblast
BGN	1.87656	0	0	0.69	0.052	Fibroblast
C1S	1.87315	0	0	0.628	0.046	Fibroblast
MMP2	1.87285	0	0	0.531	0.066	Fibroblast
FN1	1.86407	0	0	0.643	0.096	Fibroblast
COL6A1	1.82875	0	0	0.742	0.202	Fibroblast
LGALS1	1.76303	0	0	0.924	0.48	Fibroblast
SERPINF1	1.73691	0	0	0.578	0.068	Fibroblast
TIMP1	1.71882	0	0	0.878	0.469	Fibroblast
NDUFA4L2	1.7025	0	0	0.408	0.044	Fibroblast
IGFBP4	1.68915	0	0	0.752	0.229	Fibroblast
SOD3	1.68783	0	0	0.626	0.039	Fibroblast
CCDC80	1.63899	0	0	0.479	0.071	Fibroblast
MFAP4	1.57437	0	0	0.413	0.014	Fibroblast
PCOLCE	1.53951	0	0	0.595	0.048	Fibroblast
SPON2	1.52029	0	0	0.549	0.082	Fibroblast
COL5A2	1.49598	0	0	0.616	0.048	Fibroblast
TPM1	1.48645	0	0	0.709	0.331	Fibroblast
COL18A1	1.47323	0	0	0.636	0.187	Fibroblast
SELENOM	1.45353	0	0	0.729	0.311	Fibroblast
SERPING1	1.44795	0	0	0.649	0.096	Fibroblast
CCN2	1.44536	0	0	0.554	0.133	Fibroblast
COL4A1	1.43211	0	0	0.667	0.105	Fibroblast
CTSK	1.42531	0	0	0.505	0.029	Fibroblast
SPARCL1	1.40819	0	0	0.623	0.082	Fibroblast
NNMT	1.40722	0	0	0.589	0.074	Fibroblast
COL4A2	1.4023	0	0	0.641	0.114	Fibroblast
COL5A1	1.39792	0	0	0.556	0.028	Fibroblast
ID3	1.39554	0	0	0.709	0.274	Fibroblast
MFGE8	1.3721	0	0	0.633	0.113	Fibroblast
PDGFRB	1.36727	0	0	0.576	0.025	Fibroblast
IFITM3	1.35972	0	0	0.849	0.424	Fibroblast
AEBP1	1.35722	0	0	0.573	0.049	Fibroblast
CCN1	1.3383	0	0	0.557	0.158	Fibroblast
A2M	1.32426	0	0	0.764	0.131	Fibroblast
FSTL1	1.31931	0	0	0.635	0.07	Fibroblast
ADIRF	1.26581	0	0	0.432	0.184	Fibroblast
COL12A1	1.25711	0	0	0.51	0.026	Fibroblast
MEG3	1.22267	0	0	0.429	0.02	Fibroblast
CCL2	1.21548	0	0	0.4	0.057	Fibroblast
EMILIN1	1.2066	0	0	0.486	0.019	Fibroblast
PPP1R14A	1.18705	0	0	0.444	0.061	Fibroblast
TIMP3	1.18595	0	0	0.47	0.084	Fibroblast
COL14A1	1.18462	0	0	0.444	0.014	Fibroblast
NOTCH3	1.18238	0	0	0.443	0.054	Fibroblast
CTHRC1	1.17975	0	0	0.351	0.082	Fibroblast
PLAC9	1.17683	0	0	0.528	0.022	Fibroblast
PLAT	1.15675	0	0	0.406	0.049	Fibroblast
FILIP1L	1.15351	0	0	0.526	0.126	Fibroblast
CRISPLD2	1.12019	0	0	0.54	0.047	Fibroblast
VCAN	1.11617	0	0	0.422	0.054	Fibroblast
ASPN	1.11551	0	0	0.336	0.011	Fibroblast
CEBPD	1.1092	0	0	0.663	0.374	Fibroblast
C3	1.10441	0	0	0.271	0.082	Fibroblast
SERPINH1	1.09837	0	0	0.658	0.239	Fibroblast
MYLK	1.09357	0	0	0.481	0.037	Fibroblast
EGR1	1.08614	0	0	0.693	0.356	Fibroblast
FRZB	1.04707	0	0	0.432	0.019	Fibroblast
CYGB	1.03262	0	0	0.47	0.026	Fibroblast
IGFBP6	1.03137	0	0	0.434	0.125	Fibroblast
ADAMTS1	1.00389	0	0	0.453	0.049	Fibroblast
CAVIN3	0.999029	0	0	0.593	0.176	Fibroblast
TMEM176B	0.997014	0	0	0.53	0.209	Fibroblast
PDLIM3	0.987542	0	0	0.439	0.041	Fibroblast
MCAM	0.986209	0	0	0.404	0.086	Fibroblast
HTRA1	0.983145	0	0	0.491	0.079	Fibroblast
EFEMP2	0.982421	0	0	0.534	0.04	Fibroblast
LAMA4	0.980227	0	0	0.568	0.123	Fibroblast
PRSS23	0.977977	0	0	0.509	0.195	Fibroblast
LHFPL6	0.977581	0	0	0.513	0.056	Fibroblast
CFH	0.975599	0	0	0.506	0.117	Fibroblast
CRYAB	0.97541	0	0	0.41	0.038	Fibroblast
CSRP2	0.951685	0	0	0.401	0.117	Fibroblast
TIMP2	0.948637	0	0	0.644	0.293	Fibroblast
COX7A1	0.943181	0	0	0.534	0.046	Fibroblast
DKK3	0.94197	0	0	0.509	0.041	Fibroblast
TUBA1A	0.936105	0	0	0.721	0.412	Fibroblast
FOS	0.926901	0	0	0.839	0.701	Fibroblast
FBN1	0.925324	0	0	0.477	0.043	Fibroblast
CNN3	0.917819	0	0	0.598	0.201	Fibroblast
NID1	0.916228	0	0	0.499	0.06	Fibroblast
LTBP4	0.914546	0	0	0.507	0.183	Fibroblast
PDGFRA	0.908402	0	0	0.311	0.024	Fibroblast
MMP11	0.908283	0	0	0.323	0.022	Fibroblast
VIM	0.900004	0	0	0.943	0.669	Fibroblast
CLEC11A	0.898174	0	0	0.496	0.107	Fibroblast
GEM	0.888557	0	0	0.454	0.136	Fibroblast
NBL1	0.888386	0	0	0.516	0.261	Fibroblast
TGFB1I1	0.878464	0	0	0.507	0.087	Fibroblast
CAVIN1	0.878135	0	0	0.598	0.15	Fibroblast
ID4	0.875182	0	0	0.383	0.043	Fibroblast
TMEM176A	0.868331	0	0	0.474	0.185	Fibroblast
MXRA8	0.86464	0	0	0.49	0.103	Fibroblast
LOXL2	0.860081	0	0	0.406	0.036	Fibroblast
RBP1	0.853003	0	0	0.418	0.06	Fibroblast
CD248	0.848061	0	0	0.431	0.014	Fibroblast
PHLDA1	0.844545	0	0	0.621	0.335	Fibroblast
CD81	0.83842	0	0	0.838	0.67	Fibroblast
GGT5	0.833492	0	0	0.435	0.032	Fibroblast
COX4I2	0.831099	0	0	0.262	0.019	Fibroblast
THBS1	0.823709	0	0	0.493	0.116	Fibroblast
PPIC	0.822891	0	0	0.538	0.248	Fibroblast
BEX3	0.810069	0	0	0.63	0.282	Fibroblast
NR2F2	0.809046	0	0	0.477	0.204	Fibroblast
GJA4	0.804198	0	0	0.285	0.027	Fibroblast
PTMS	0.801432	0	0	0.715	0.421	Fibroblast
HES4	0.797766	0	0	0.521	0.263	Fibroblast
PMP22	0.792893	0	0	0.522	0.132	Fibroblast
NUPR1	0.790521	0	0	0.53	0.098	Fibroblast
HSPA1A	0.790229	0	0	0.9	0.578	Fibroblast
ADAMTS4	0.789046	0	0	0.351	0.037	Fibroblast
PLXDC1	0.783769	0	0	0.375	0.025	Fibroblast
SDC2	0.779348	0	0	0.466	0.052	Fibroblast
CD63	0.775068	0	0	0.898	0.727	Fibroblast
PALLD	0.774736	0	0	0.478	0.117	Fibroblast
PDPN	0.770305	0	0	0.3	0.013	Fibroblast
HSPB1	0.770236	0	0	0.813	0.571	Fibroblast
MAP1B	0.769278	0	0	0.39	0.083	Fibroblast
CALU	0.765915	0	0	0.571	0.333	Fibroblast
DSTN	0.762657	0	0	0.745	0.535	Fibroblast
RCN3	0.762071	0	0	0.421	0.045	Fibroblast
ISLR	0.761483	0	0	0.292	0.005	Fibroblast
CDH11	0.75447	0	0	0.426	0.018	Fibroblast
TCF21	0.749562	0	0	0.332	0.007	Fibroblast
CPE	0.74859	0	0	0.34	0.064	Fibroblast
EID1	0.742187	0	0	0.656	0.505	Fibroblast
NR4A1	0.742022	0	0	0.624	0.382	Fibroblast
FHL1	0.738044	0	0	0.424	0.052	Fibroblast
PDLIM1	0.735667	0	0	0.63	0.368	Fibroblast
EVA1B	0.733462	0	0	0.511	0.168	Fibroblast
SEPTIN11	0.732161	0	0	0.512	0.248	Fibroblast
LAMB1	0.730014	0	0	0.496	0.179	Fibroblast
LAPTM4A	0.72744	0	0	0.701	0.554	Fibroblast
ITGA1	0.720803	0	0	0.417	0.1	Fibroblast
TCEAL9	0.715206	0	0	0.586	0.293	Fibroblast
RBPMS	0.714788	0	0	0.506	0.155	Fibroblast
OLFML3	0.714582	0	0	0.38	0.02	Fibroblast
MXRA5	0.703281	0	0	0.353	0.026	Fibroblast
WFDC1	0.700028	0	0	0.293	0.014	Fibroblast
THBS2	0.699476	0	0	0.294	0.021	Fibroblast
ECM1	0.697827	0	0	0.448	0.048	Fibroblast
UACA	0.694357	0	0	0.407	0.181	Fibroblast
CSRP1	0.718583	1.82489e-251	5.23196e-247	0.484	0.287	Fibroblast
GADD45B	0.775991	3.03001e-224	8.68703e-220	0.621	0.431	Fibroblast
S100A8	3.4319	0	0	0.531	0.043	Myeloid cell
CXCL8	3.38565	0	0	0.682	0.179	Myeloid cell
S100A9	3.08234	0	0	0.698	0.081	Myeloid cell
IL1B	2.91658	0	0	0.569	0.078	Myeloid cell
G0S2	2.68291	0	0	0.662	0.217	Myeloid cell
C1QB	2.68119	0	0	0.454	0.054	Myeloid cell
C1QA	2.66003	0	0	0.46	0.048	Myeloid cell
IFI30	2.65892	0	0	0.798	0.298	Myeloid cell
SOD2	2.57547	0	0	0.898	0.489	Myeloid cell
C1QC	2.51877	0	0	0.44	0.048	Myeloid cell
FCER1G	2.51751	0	0	0.811	0.081	Myeloid cell
TYROBP	2.51594	0	0	0.884	0.083	Myeloid cell
APOC1	2.43271	0	0	0.434	0.146	Myeloid cell
APOE	2.34893	0	0	0.43	0.214	Myeloid cell
AIF1	2.30278	0	0	0.757	0.047	Myeloid cell
PLAUR	2.21941	0	0	0.79	0.265	Myeloid cell
CTSB	2.19965	0	0	0.738	0.454	Myeloid cell
CCL3	2.18014	0	0	0.409	0.061	Myeloid cell
NAMPT	2.13822	0	0	0.818	0.479	Myeloid cell
CCL3L1	2.05915	0	0	0.345	0.054	Myeloid cell
HLA-DRA	2.03172	0	0	0.847	0.439	Myeloid cell
FTL	2.02639	0	0	0.996	0.947	Myeloid cell
CD14	2.0239	0	0	0.617	0.05	Myeloid cell
FTH1	1.95578	0	0	0.999	0.973	Myeloid cell
HLA-DRB1	1.87132	0	0	0.815	0.472	Myeloid cell
HLA-DPA1	1.87017	0	0	0.765	0.404	Myeloid cell
BCL2A1	1.80988	0	0	0.656	0.091	Myeloid cell
CD68	1.79257	0	0	0.664	0.186	Myeloid cell
CTSS	1.77911	0	0	0.797	0.369	Myeloid cell
PLEK	1.763	0	0	0.648	0.06	Myeloid cell
CTSL	1.75795	0	0	0.592	0.264	Myeloid cell
C15orf48	1.73838	0	0	0.599	0.225	Myeloid cell
IL1RN	1.70687	0	0	0.414	0.077	Myeloid cell
HLA-DQA1	1.69192	0	0	0.647	0.189	Myeloid cell
HLA-DPB1	1.68648	0	0	0.752	0.385	Myeloid cell
LST1	1.68043	0	0	0.698	0.046	Myeloid cell
TIMP1	1.67959	0	0	0.706	0.483	Myeloid cell
C5AR1	1.661	0	0	0.601	0.024	Myeloid cell
PSAP	1.65744	0	0	0.774	0.548	Myeloid cell
FCGR2A	1.63667	0	0	0.641	0.025	Myeloid cell
CD74	1.6137	0	0	0.856	0.646	Myeloid cell
EREG	1.60861	0	0	0.332	0.119	Myeloid cell
CXCL2	1.5979	0	0	0.47	0.154	Myeloid cell
PTGS2	1.59669	0	0	0.412	0.052	Myeloid cell
LITAF	1.58917	0	0	0.808	0.456	Myeloid cell
GLUL	1.57624	0	0	0.766	0.338	Myeloid cell
SAT1	1.57235	0	0	0.952	0.806	Myeloid cell
LUCAT1	1.53687	0	0	0.403	0.029	Myeloid cell
CCL4L2	1.49857	0	0	0.41	0.116	Myeloid cell
HLA-DQB1	1.4969	0	0	0.704	0.247	Myeloid cell
MNDA	1.4927	0	0	0.507	0.016	Myeloid cell
MS4A6A	1.48004	0	0	0.51	0.014	Myeloid cell
CTSZ	1.46021	0	0	0.64	0.405	Myeloid cell
SRGN	1.44916	0	0	0.934	0.507	Myeloid cell
MS4A7	1.44416	0	0	0.545	0.017	Myeloid cell
PPIF	1.42214	0	0	0.617	0.257	Myeloid cell
TREM1	1.38937	0	0	0.447	0.01	Myeloid cell
FPR1	1.3845	0	0	0.488	0.008	Myeloid cell
IGSF6	1.37358	0	0	0.582	0.012	Myeloid cell
MMP9	1.37342	0	0	0.329	0.032	Myeloid cell
TYMP	1.37138	0	0	0.78	0.489	Myeloid cell
SPI1	1.36266	0	0	0.646	0.05	Myeloid cell
HLA-DRB5	1.3499	0	0	0.562	0.169	Myeloid cell
CSF3R	1.3456	0	0	0.417	0.013	Myeloid cell
OSM	1.30383	0	0	0.391	0.028	Myeloid cell
BASP1	1.29419	0	0	0.602	0.175	Myeloid cell
FGL2	1.27141	0	0	0.546	0.053	Myeloid cell
NPC2	1.24201	0	0	0.693	0.456	Myeloid cell
GPNMB	1.23093	0	0	0.346	0.066	Myeloid cell
LAPTM5	1.20265	0	0	0.835	0.367	Myeloid cell
FCGR3A	1.19986	0	0	0.402	0.02	Myeloid cell
IER3	1.19069	0	0	0.743	0.462	Myeloid cell
ACP5	1.18463	0	0	0.462	0.16	Myeloid cell
SLC11A1	1.1771	0	0	0.403	0.036	Myeloid cell
CYBB	1.17072	0	0	0.538	0.037	Myeloid cell
LCP2	1.16636	0	0	0.566	0.1	Myeloid cell
FCGRT	1.15828	0	0	0.665	0.353	Myeloid cell
ASAH1	1.15247	0	0	0.682	0.385	Myeloid cell
ICAM1	1.14932	0	0	0.611	0.17	Myeloid cell
CPVL	1.14453	0	0	0.504	0.092	Myeloid cell
ITGB2	1.13973	0	0	0.648	0.22	Myeloid cell
GRN	1.13961	0	0	0.709	0.47	Myeloid cell
HLA-DMA	1.13797	0	0	0.65	0.294	Myeloid cell
RGS2	1.13536	0	0	0.67	0.363	Myeloid cell
LYZ	1.12597	0	0	0.782	0.378	Myeloid cell
SDS	1.11558	0	0	0.31	0.007	Myeloid cell
ITGAX	1.1113	0	0	0.538	0.019	Myeloid cell
TGFBI	1.1071	0	0	0.518	0.119	Myeloid cell
GPR183	1.09855	0	0	0.55	0.237	Myeloid cell
AQP9	1.09392	0	0	0.307	0.006	Myeloid cell
NCF2	1.08855	0	0	0.532	0.014	Myeloid cell
PHACTR1	1.07945	0	0	0.511	0.079	Myeloid cell
RNF149	1.0755	0	0	0.645	0.355	Myeloid cell
NINJ1	1.06923	0	0	0.621	0.248	Myeloid cell
CEBPB	1.06555	0	0	0.738	0.489	Myeloid cell
PDE4B	1.0616	0	0	0.58	0.253	Myeloid cell
ACSL1	1.06066	0	0	0.434	0.067	Myeloid cell
CTSC	1.0568	0	0	0.642	0.451	Myeloid cell
MRC1	1.02484	0	0	0.332	0.006	Myeloid cell
GK	1.0248	0	0	0.494	0.101	Myeloid cell
SMIM25	1.01613	0	0	0.418	0.024	Myeloid cell
OLR1	1.00083	0	0	0.343	0.006	Myeloid cell
CST3	0.996229	0	0	0.813	0.584	Myeloid cell
MXD1	0.992962	0	0	0.576	0.27	Myeloid cell
NEAT1	0.986627	0	0	0.889	0.818	Myeloid cell
TNFSF13B	0.983023	0	0	0.505	0.053	Myeloid cell
CAPG	0.977772	0	0	0.623	0.396	Myeloid cell
LCP1	0.974712	0	0	0.711	0.234	Myeloid cell
NFKBIA	0.96592	0	0	0.787	0.638	Myeloid cell
HLA-DMB	0.961152	0	0	0.544	0.108	Myeloid cell
PLA2G7	0.951822	0	0	0.393	0.007	Myeloid cell
TNFRSF1B	0.951312	0	0	0.61	0.215	Myeloid cell
CLEC7A	0.943178	0	0	0.504	0.015	Myeloid cell
LIPA	0.941339	0	0	0.41	0.181	Myeloid cell
CD86	0.933697	0	0	0.498	0.023	Myeloid cell
CALHM6	0.929797	0	0	0.466	0.065	Myeloid cell
CD163	0.929738	0	0	0.383	0.005	Myeloid cell
DUSP1	0.928483	0	0	0.822	0.65	Myeloid cell
PTPRE	0.92722	0	0	0.548	0.185	Myeloid cell
MS4A4A	0.922747	0	0	0.393	0.006	Myeloid cell
MPEG1	0.922542	0	0	0.451	0.012	Myeloid cell
CREG1	0.92179	0	0	0.493	0.212	Myeloid cell
ZFYVE16	0.920416	0	0	0.514	0.227	Myeloid cell
TMEM176B	0.918644	0	0	0.521	0.209	Myeloid cell
CD83	0.908225	0	0	0.607	0.196	Myeloid cell
PILRA	0.90606	0	0	0.468	0.01	Myeloid cell
GCA	0.90446	0	0	0.47	0.203	Myeloid cell
RNF130	0.898444	0	0	0.562	0.195	Myeloid cell
SGK1	0.894611	0	0	0.547	0.276	Myeloid cell
BRI3	0.882752	0	0	0.761	0.531	Myeloid cell
TNFAIP2	0.88152	0	0	0.496	0.143	Myeloid cell
ALOX5AP	0.880932	0	0	0.481	0.216	Myeloid cell
NABP1	0.86701	0	0	0.549	0.261	Myeloid cell
LYN	0.86615	0	0	0.56	0.175	Myeloid cell
CXCL16	0.865925	0	0	0.558	0.188	Myeloid cell
SLC2A3	0.861052	0	0	0.546	0.255	Myeloid cell
C1orf162	0.860073	0	0	0.492	0.052	Myeloid cell
CCL4	0.853279	0	0	0.451	0.193	Myeloid cell
HMOX1	0.852168	0	0	0.442	0.112	Myeloid cell
AC020656.1	0.848825	0	0	0.502	0.141	Myeloid cell
NR4A3	0.840113	0	0	0.479	0.139	Myeloid cell
CSF1R	0.833185	0	0	0.438	0.008	Myeloid cell
SLC43A2	0.827284	0	0	0.469	0.082	Myeloid cell
ZEB2	0.820521	0	0	0.578	0.168	Myeloid cell
MAFB	0.815326	0	0	0.43	0.083	Myeloid cell
LGALS1	0.802754	0	0	0.765	0.493	Myeloid cell
HCK	0.797697	0	0	0.482	0.012	Myeloid cell
RNASEK	0.792601	0	0	0.857	0.733	Myeloid cell
ATP6V1F	0.789769	0	0	0.675	0.536	Myeloid cell
KDM6B	0.786865	0	0	0.581	0.323	Myeloid cell
ITM2B	0.785676	0	0	0.875	0.783	Myeloid cell
ATP13A3	0.78429	0	0	0.492	0.247	Myeloid cell
CTSH	0.782292	0	0	0.607	0.373	Myeloid cell
RAB31	0.778909	0	0	0.503	0.115	Myeloid cell
ARRB2	0.777222	0	0	0.554	0.149	Myeloid cell
SLC16A10	0.777209	0	0	0.3	0.033	Myeloid cell
SDCBP	0.773228	0	0	0.79	0.585	Myeloid cell
ATP6V0B	0.771774	0	0	0.758	0.575	Myeloid cell
MGAT1	0.76637	0	0	0.572	0.278	Myeloid cell
GABARAP	0.764877	0	0	0.844	0.726	Myeloid cell
STX11	0.76334	0	0	0.5	0.12	Myeloid cell
PYCARD	0.762825	0	0	0.57	0.317	Myeloid cell
SAMSN1	0.760249	0	0	0.628	0.279	Myeloid cell
ACTB	0.752528	0	0	0.994	0.98	Myeloid cell
HLA-DQA2	0.750812	0	0	0.332	0.108	Myeloid cell
GRINA	0.745756	0	0	0.572	0.258	Myeloid cell
LILRB3	0.740868	0	0	0.399	0.008	Myeloid cell
S100A11	0.739472	0	0	0.957	0.815	Myeloid cell
KYNU	0.7394	0	0	0.462	0.102	Myeloid cell
SERPINB9	0.738645	0	0	0.516	0.254	Myeloid cell
ATP6V0C	0.731811	0	0	0.786	0.702	Myeloid cell
COTL1	0.729972	0	0	0.741	0.547	Myeloid cell
FPR3	0.728815	0	0	0.369	0.004	Myeloid cell
CLEC4E	0.726533	0	0	0.284	0.004	Myeloid cell
ANXA5	0.724095	0	0	0.711	0.534	Myeloid cell
RNASE6	0.721235	0	0	0.41	0.031	Myeloid cell
SLC15A3	0.718876	0	0	0.466	0.054	Myeloid cell
LAIR1	0.716792	0	0	0.447	0.04	Myeloid cell
LY96	0.716008	0	0	0.475	0.107	Myeloid cell
CSTA	0.712761	0	0	0.412	0.044	Myeloid cell
LILRB2	0.709905	0	0	0.408	0.005	Myeloid cell
LILRB4	0.705536	0	0	0.4	0.006	Myeloid cell
STAB1	0.702254	0	0	0.34	0.046	Myeloid cell
DAB2	0.695319	0	0	0.344	0.097	Myeloid cell
HIF1A	0.771294	1.15174e-306	3.30204e-302	0.622	0.387	Myeloid cell
LGMN	1.17046	1.56427e-300	4.48476e-296	0.473	0.277	Myeloid cell
PNRC1	0.772254	2.93138e-296	8.40426e-292	0.747	0.605	Myeloid cell
CD44	0.990522	6.14977e-294	1.76314e-289	0.7	0.521	Myeloid cell
CEBPD	0.698242	5.52001e-268	1.58259e-263	0.599	0.379	Myeloid cell
CTSD	1.52595	5.15831e-267	1.47889e-262	0.71	0.617	Myeloid cell
CHMP1B	0.799781	4.07772e-259	1.16908e-254	0.561	0.38	Myeloid cell
CSTB	0.819196	5.60619e-258	1.60729e-253	0.778	0.685	Myeloid cell
CFLAR	0.697381	8.76203e-258	2.51207e-253	0.652	0.489	Myeloid cell
SERPINB1	0.708785	1.9622e-251	5.62563e-247	0.678	0.486	Myeloid cell
ATP2B1-AS1	0.708545	4.4554e-250	1.27736e-245	0.338	0.149	Myeloid cell
CXCL3	1.43649	2.32351e-237	6.66149e-233	0.351	0.167	Myeloid cell
MARCKS	0.748294	1.87145e-212	5.36544e-208	0.606	0.443	Myeloid cell
GBP1	0.714425	2.62024e-194	7.51223e-190	0.381	0.2	Myeloid cell
IVNS1ABP	0.916377	3.60786e-181	1.03437e-176	0.54	0.363	Myeloid cell
CCL20	1.52896	3.35299e-174	9.61302e-170	0.252	0.111	Myeloid cell
THBS1	1.02512	2.26792e-152	6.50214e-148	0.273	0.135	Myeloid cell
PLD3	0.885925	2.19967e-147	6.30646e-143	0.438	0.323	Myeloid cell
SLC25A37	1.00951	1.42336e-128	4.08078e-124	0.429	0.297	Myeloid cell
IFITM2	1.14529	1.72077e-68	4.93345e-64	0.585	0.459	Myeloid cell
CCL5	2.32244	0	0	0.57	0.094	T/NK cell
TRBC2	2.0844	0	0	0.822	0.114	T/NK cell
NKG7	2.06026	0	0	0.479	0.072	T/NK cell
CD3D	1.97946	0	0	0.84	0.075	T/NK cell
CD7	1.97048	0	0	0.755	0.072	T/NK cell
GZMA	1.97015	0	0	0.483	0.057	T/NK cell
TRAC	1.96285	0	0	0.825	0.104	T/NK cell
TRBC1	1.89485	0	0	0.536	0.048	T/NK cell
CD2	1.8676	0	0	0.794	0.056	T/NK cell
GZMK	1.82031	0	0	0.333	0.032	T/NK cell
CD3E	1.77591	0	0	0.847	0.063	T/NK cell
IL7R	1.76006	0	0	0.604	0.075	T/NK cell
CXCR4	1.68376	0	0	0.865	0.287	T/NK cell
CST7	1.64292	0	0	0.6	0.068	T/NK cell
IL32	1.63345	0	0	0.9	0.481	T/NK cell
DUSP2	1.62302	0	0	0.758	0.333	T/NK cell
PTPRC	1.60999	0	0	0.915	0.224	T/NK cell
CCL4	1.54265	0	0	0.385	0.165	T/NK cell
GZMB	1.51092	0	0	0.316	0.045	T/NK cell
CREM	1.51052	0	0	0.795	0.366	T/NK cell
HCST	1.50788	0	0	0.773	0.168	T/NK cell
CD3G	1.41784	0	0	0.662	0.039	T/NK cell
SARAF	1.38372	0	0	0.897	0.616	T/NK cell
BTG1	1.37196	0	0	0.967	0.731	T/NK cell
KLRB1	1.37166	0	0	0.36	0.026	T/NK cell
LEPROTL1	1.33991	0	0	0.774	0.363	T/NK cell
LTB	1.32219	0	0	0.525	0.138	T/NK cell
CD52	1.30298	0	0	0.802	0.208	T/NK cell
FYN	1.28139	0	0	0.699	0.189	T/NK cell
LINC-PINT	1.26026	0	0	0.784	0.377	T/NK cell
GZMH	1.249	0	0	0.265	0.024	T/NK cell
SPOCK2	1.24857	0	0	0.608	0.078	T/NK cell
ARHGDIB	1.22726	0	0	0.912	0.462	T/NK cell
RGCC	1.22147	0	0	0.664	0.346	T/NK cell
TIGIT	1.21972	0	0	0.419	0.028	T/NK cell
ZFP36L2	1.21845	0	0	0.844	0.69	T/NK cell
TNFAIP3	1.21661	0	0	0.765	0.324	T/NK cell
CD69	1.20433	0	0	0.585	0.16	T/NK cell
SRGN	1.19978	0	0	0.956	0.423	T/NK cell
GZMM	1.19848	0	0	0.52	0.03	T/NK cell
LCK	1.18315	0	0	0.625	0.075	T/NK cell
EVL	1.18019	0	0	0.658	0.203	T/NK cell
PPP2R5C	1.15623	0	0	0.729	0.437	T/NK cell
RGS1	1.15566	0	0	0.654	0.214	T/NK cell
CORO1A	1.14807	0	0	0.813	0.261	T/NK cell
ITM2A	1.13092	0	0	0.597	0.146	T/NK cell
BCL11B	1.1225	0	0	0.535	0.068	T/NK cell
CD247	1.11695	0	0	0.519	0.039	T/NK cell
PCED1B-AS1	1.09637	0	0	0.613	0.128	T/NK cell
TSC22D3	1.08543	0	0	0.787	0.494	T/NK cell
PIK3R1	1.07795	0	0	0.518	0.234	T/NK cell
CNOT6L	1.07295	0	0	0.573	0.236	T/NK cell
ICOS	1.07082	0	0	0.406	0.023	T/NK cell
FYB1	1.06997	0	0	0.604	0.116	T/NK cell
RUNX3	1.06442	0	0	0.56	0.153	T/NK cell
CYTIP	1.06226	0	0	0.708	0.219	T/NK cell
SYTL3	1.06077	0	0	0.506	0.084	T/NK cell
TNFRSF4	1.05495	0	0	0.253	0.075	T/NK cell
BATF	1.03483	0	0	0.351	0.117	T/NK cell
S100A4	1.03201	0	0	0.789	0.514	T/NK cell
SAMSN1	1.02441	0	0	0.698	0.195	T/NK cell
ACAP1	1.02169	0	0	0.575	0.126	T/NK cell
STK17B	1.01909	0	0	0.688	0.323	T/NK cell
STK4	1.01634	0	0	0.732	0.417	T/NK cell
GIMAP7	1.01229	0	0	0.469	0.087	T/NK cell
ARL4C	1.00767	0	0	0.663	0.306	T/NK cell
PDCD4	1.00436	0	0	0.672	0.382	T/NK cell
IL2RG	0.993994	0	0	0.657	0.231	T/NK cell
RAC2	0.991977	0	0	0.73	0.339	T/NK cell
CLEC2D	0.988853	0	0	0.536	0.108	T/NK cell
B2M	0.979152	0	0	0.997	0.987	T/NK cell
PLAAT4	0.967605	0	0	0.688	0.369	T/NK cell
METRNL	0.963767	0	0	0.464	0.369	T/NK cell
YPEL5	0.9508	0	0	0.732	0.501	T/NK cell
TUBA4A	0.950091	0	0	0.562	0.39	T/NK cell
CD8A	0.943554	0	0	0.282	0.025	T/NK cell
RORA	0.941854	0	0	0.45	0.123	T/NK cell
JUND	0.94064	0	0	0.969	0.884	T/NK cell
CLEC2B	0.933572	0	0	0.544	0.255	T/NK cell
TNFRSF18	0.929822	0	0	0.284	0.08	T/NK cell
LINC01871	0.927352	0	0	0.3	0.024	T/NK cell
ANKRD12	0.921134	0	0	0.698	0.497	T/NK cell
AC058791.1	0.920879	0	0	0.506	0.17	T/NK cell
CTSW	0.918208	0	0	0.289	0.029	T/NK cell
ZNF331	0.914523	0	0	0.552	0.234	T/NK cell
SH2D2A	0.910762	0	0	0.449	0.086	T/NK cell
CDC42SE2	0.910111	0	0	0.665	0.35	T/NK cell
PRF1	0.908146	0	0	0.292	0.024	T/NK cell
GMFG	0.907808	0	0	0.742	0.303	T/NK cell
IKZF1	0.903731	0	0	0.485	0.102	T/NK cell
PTPN22	0.896494	0	0	0.458	0.082	T/NK cell
APOBEC3G	0.884647	0	0	0.393	0.123	T/NK cell
LSP1	0.883986	0	0	0.658	0.251	T/NK cell
DUSP4	0.867315	0	0	0.448	0.307	T/NK cell
ETS1	0.86483	0	0	0.605	0.283	T/NK cell
CTLA4	0.860354	0	0	0.298	0.027	T/NK cell
ISG20	0.85098	0	0	0.712	0.468	T/NK cell
SLA	0.849235	0	0	0.435	0.079	T/NK cell
SRSF7	0.846483	0	0	0.841	0.655	T/NK cell
CD27	0.843135	0	0	0.391	0.09	T/NK cell
SOCS1	0.841588	0	0	0.509	0.25	T/NK cell
CXCR6	0.840301	0	0	0.274	0.019	T/NK cell
CD96	0.837181	0	0	0.409	0.036	T/NK cell
TMSB4X	0.833088	0	0	0.991	0.972	T/NK cell
SH3BGRL3	0.832225	0	0	0.933	0.796	T/NK cell
HLA-B	0.830795	0	0	0.99	0.946	T/NK cell
TGFB1	0.827828	0	0	0.587	0.385	T/NK cell
LIMD2	0.821908	0	0	0.619	0.266	T/NK cell
FAM177A1	0.821405	0	0	0.587	0.476	T/NK cell
FXYD5	0.814155	0	0	0.75	0.539	T/NK cell
DDX24	0.811014	0	0	0.756	0.56	T/NK cell
RPS27	0.807827	0	0	0.991	0.959	T/NK cell
SEPTIN1	0.805754	0	0	0.498	0.158	T/NK cell
HLA-C	0.805595	0	0	0.981	0.922	T/NK cell
GNG2	0.803823	0	0	0.461	0.12	T/NK cell
TRAT1	0.801606	0	0	0.326	0.018	T/NK cell
SKAP1	0.797105	0	0	0.435	0.082	T/NK cell
GPR183	0.797063	0	0	0.53	0.186	T/NK cell
LAT	0.791203	0	0	0.418	0.081	T/NK cell
NR3C1	0.79017	0	0	0.494	0.314	T/NK cell
ARID5B	0.785979	0	0	0.502	0.316	T/NK cell
ALOX5AP	0.780911	0	0	0.529	0.153	T/NK cell
PTPN7	0.780277	0	0	0.414	0.1	T/NK cell
AAK1	0.779533	0	0	0.598	0.383	T/NK cell
TBC1D10C	0.7749	0	0	0.435	0.085	T/NK cell
TENT5C	0.772184	0	0	0.479	0.187	T/NK cell
CRIP1	0.771953	0	0	0.867	0.655	T/NK cell
DDIT4	0.770707	0	0	0.589	0.417	T/NK cell
RHOH	0.767197	0	0	0.511	0.152	T/NK cell
CALM1	0.764956	0	0	0.948	0.78	T/NK cell
PDE3B	0.764629	0	0	0.352	0.065	T/NK cell
GYPC	0.762591	0	0	0.58	0.259	T/NK cell
CD48	0.762341	0	0	0.544	0.164	T/NK cell
AKNA	0.761854	0	0	0.41	0.149	T/NK cell
DOK2	0.760233	0	0	0.364	0.079	T/NK cell
ICAM3	0.760125	0	0	0.551	0.255	T/NK cell
CCR7	0.756429	0	0	0.297	0.076	T/NK cell
ZFP36	0.755875	0	0	0.846	0.708	T/NK cell
SEPTIN6	0.752886	0	0	0.517	0.247	T/NK cell
STK17A	0.747344	0	0	0.596	0.382	T/NK cell
LAG3	0.739485	0	0	0.251	0.045	T/NK cell
NSMCE3	0.737713	0	0	0.458	0.244	T/NK cell
ELF1	0.736422	0	0	0.609	0.435	T/NK cell
P2RY10	0.733962	0	0	0.385	0.072	T/NK cell
G3BP2	0.733425	0	0	0.569	0.446	T/NK cell
PPP1R2	0.733074	0	0	0.557	0.414	T/NK cell
CD53	0.726498	0	0	0.656	0.225	T/NK cell
RNF19A	0.723916	0	0	0.474	0.34	T/NK cell
MAF	0.721413	0	0	0.361	0.171	T/NK cell
CD6	0.718585	0	0	0.355	0.033	T/NK cell
RPS15A	0.715123	0	0	0.983	0.91	T/NK cell
APBB1IP	0.713546	0	0	0.435	0.117	T/NK cell
LIME1	0.703938	0	0	0.459	0.244	T/NK cell
JUNB	0.703104	0	0	0.862	0.795	T/NK cell
IFITM1	0.699725	0	0	0.544	0.271	T/NK cell
GPR171	0.696085	0	0	0.266	0.019	T/NK cell
ANXA1	0.748653	7.40289e-236	2.12241e-231	0.611	0.492	T/NK cell
DNAJB1	0.716237	4.79342e-231	1.37427e-226	0.708	0.626	T/NK cell
CD79A	2.62496	0	0	0.94	0.1	B cell
MS4A1	2.0286	0	0	0.864	0.019	B cell
HLA-DRA	1.94007	0	0	0.979	0.438	B cell
CD83	1.91436	0	0	0.845	0.188	B cell
CD37	1.78214	0	0	0.943	0.307	B cell
HLA-DQB1	1.76106	0	0	0.934	0.24	B cell
HLA-DQA1	1.71396	0	0	0.925	0.179	B cell
CD74	1.67869	0	0	0.983	0.641	B cell
BANK1	1.56773	0	0	0.767	0.032	B cell
LY9	1.53892	0	0	0.661	0.065	B cell
HLA-DQA2	1.51131	0	0	0.667	0.09	B cell
TNFRSF13C	1.49616	0	0	0.761	0.034	B cell
HLA-DPB1	1.46464	0	0	0.953	0.379	B cell
VPREB3	1.44627	0	0	0.582	0.018	B cell
HLA-DRB5	1.43387	0	0	0.809	0.16	B cell
HLA-DPA1	1.42356	0	0	0.956	0.398	B cell
HLA-DRB1	1.37557	0	0	0.97	0.468	B cell
LAPTM5	1.32945	0	0	0.923	0.37	B cell
IGHD	1.21723	0	0	0.358	0.004	B cell
HLA-DMA	1.12438	0	0	0.829	0.289	B cell
CD79B	1.07326	0	0	0.482	0.079	B cell
SPIB	1.0442	0	0	0.485	0.018	B cell
CXCR4	1.03211	0	0	0.912	0.383	B cell
CD52	1.02933	0	0	0.88	0.304	B cell
HERPUD1	1.02524	0	0	0.858	0.601	B cell
BTG1	0.982707	0	0	0.966	0.771	B cell
LTB	0.978	0	0	0.72	0.191	B cell
MEF2C	0.97699	0	0	0.636	0.163	B cell
RPS23	0.975541	0	0	0.983	0.925	B cell
POU2F2	0.951555	0	0	0.473	0.089	B cell
JUND	0.933427	0	0	0.973	0.898	B cell
CD19	0.927777	0	0	0.51	0.032	B cell
CD69	0.925567	0	0	0.64	0.229	B cell
EZR	0.922821	0	0	0.873	0.669	B cell
CCR7	0.920689	0	0	0.565	0.096	B cell
BASP1	0.917479	0	0	0.639	0.181	B cell
RPL21	0.906446	0	0	0.973	0.894	B cell
BCL11A	0.887083	0	0	0.466	0.083	B cell
SMIM14	0.879191	0	0	0.555	0.298	B cell
YPEL5	0.878495	0	0	0.799	0.536	B cell
RPS27	0.877625	0	0	0.989	0.965	B cell
LIMD2	0.868902	0	0	0.748	0.318	B cell
GRASP	0.8614	0	0	0.481	0.118	B cell
HLA-DMB	0.85219	0	0	0.584	0.115	B cell
CD55	0.846906	0	0	0.77	0.471	B cell
SMAP2	0.834364	0	0	0.705	0.316	B cell
FAU	0.832196	0	0	0.98	0.922	B cell
RHOH	0.830907	0	0	0.595	0.208	B cell
NCF1	0.827224	0	0	0.557	0.175	B cell
REL	0.827202	0	0	0.69	0.365	B cell
EEF1B2	0.821054	0	0	0.965	0.841	B cell
SNX2	0.798298	0	0	0.622	0.326	B cell
TNFRSF13B	0.79628	0	0	0.359	0.018	B cell
LY86	0.795705	0	0	0.467	0.042	B cell
IRF8	0.795694	0	0	0.452	0.114	B cell
RBM38	0.771869	0	0	0.595	0.268	B cell
ARHGAP24	0.76962	0	0	0.443	0.064	B cell
CD48	0.767631	0	0	0.648	0.222	B cell
GPR183	0.766653	0	0	0.651	0.237	B cell
RPS25	0.760356	0	0	0.978	0.912	B cell
GNG7	0.754373	0	0	0.427	0.066	B cell
PHACTR1	0.752042	0	0	0.399	0.095	B cell
BLK	0.748536	0	0	0.412	0.011	B cell
RPL23A	0.747985	0	0	0.973	0.898	B cell
FCMR	0.747414	0	0	0.494	0.1	B cell
RPS14	0.742866	0	0	0.982	0.938	B cell
FCER2	0.742175	0	0	0.285	0.005	B cell
RPS29	0.737123	0	0	0.977	0.911	B cell
RPS5	0.735818	0	0	0.976	0.894	B cell
CORO1A	0.734655	0	0	0.825	0.354	B cell
HVCN1	0.731019	0	0	0.372	0.059	B cell
RPS8	0.730509	0	0	0.978	0.917	B cell
RPL9	0.729475	0	0	0.975	0.904	B cell
CD53	0.729384	0	0	0.744	0.292	B cell
CD72	0.728531	0	0	0.315	0.039	B cell
UCP2	0.727764	0	0	0.608	0.288	B cell
LINC-PINT	0.71732	0	0	0.802	0.445	B cell
CYTIP	0.714994	0	0	0.729	0.301	B cell
ADAM28	0.713815	0	0	0.456	0.116	B cell
CD22	0.713373	0	0	0.332	0.027	B cell
RPL18A	0.711186	0	0	0.985	0.956	B cell
RPL34	0.708524	0	0	0.98	0.929	B cell
RPSA	0.70146	0	0	0.969	0.868	B cell
NFKBID	0.695378	0	0	0.354	0.11	B cell
IGHM	0.695306	0	0	0.577	0.167	B cell
TSC22D3	0.694799	0	0	0.838	0.541	B cell
ZNF331	0.719918	5.20376e-286	1.49192e-281	0.557	0.288	B cell
ALG13	0.701025	9.05092e-171	2.5949e-166	0.497	0.353	B cell
IGHG1	4.13356	0	0	0.624	0.229	Plasma cell
IGHG4	3.96557	0	0	0.665	0.336	Plasma cell
IGLC2	3.94211	0	0	0.84	0.429	Plasma cell
IGLC3	3.86913	0	0	0.701	0.266	Plasma cell
IGKC	3.83506	0	0	0.967	0.725	Plasma cell
IGHA1	3.73103	0	0	0.9	0.515	Plasma cell
IGHG3	3.62302	0	0	0.601	0.173	Plasma cell
JCHAIN	3.34371	0	0	0.937	0.244	Plasma cell
IGLC1	3.2935	0	0	0.889	0.265	Plasma cell
IGHG2	3.23652	0	0	0.266	0.05	Plasma cell
IGHA2	3.18241	0	0	0.672	0.225	Plasma cell
MZB1	2.37953	0	0	0.87	0.077	Plasma cell
DERL3	1.95765	0	0	0.843	0.065	Plasma cell
SSR4	1.59536	0	0	0.936	0.771	Plasma cell
XBP1	1.33223	0	0	0.853	0.449	Plasma cell
TXNDC5	1.28296	0	0	0.796	0.269	Plasma cell
FKBP11	1.25041	0	0	0.807	0.308	Plasma cell
IGKV4-1	0.996304	0	0	0.283	0.015	Plasma cell
HERPUD1	0.992189	0	0	0.855	0.603	Plasma cell
IGLV6-57	0.935992	0	0	0.362	0.008	Plasma cell
SEC11C	0.919396	0	0	0.811	0.434	Plasma cell
IGLV3-1	0.889962	0	0	0.373	0.009	Plasma cell
PRDX4	0.8146	0	0	0.78	0.389	Plasma cell
JSRP1	0.76876	0	0	0.53	0.039	Plasma cell
CD79A	0.72196	0	0	0.767	0.116	Plasma cell
DUSP5	0.720283	0	0	0.633	0.259	Plasma cell
TNFRSF17	0.705058	0	0	0.624	0.011	Plasma cell
IGHM	3.12932	7.41477e-237	2.12581e-232	0.433	0.178	Plasma cell
TPSB2	4.94006	0	0	0.967	0.027	Mast cell
TPSAB1	4.9027	0	0	0.956	0.019	Mast cell
CPA3	3.50074	0	0	0.931	0.005	Mast cell
LTC4S	2.55384	0	0	0.898	0.058	Mast cell
HPGDS	2.43955	0	0	0.878	0.006	Mast cell
CLU	2.3381	0	0	0.929	0.205	Mast cell
MS4A2	2.31224	0	0	0.836	0.002	Mast cell
GATA2	2.19321	0	0	0.792	0.027	Mast cell
HPGD	2.03282	0	0	0.714	0.157	Mast cell
HDC	2.01215	0	0	0.785	0.005	Mast cell
VWA5A	1.85389	0	0	0.785	0.058	Mast cell
ALOX5AP	1.73968	0	0	0.902	0.23	Mast cell
SLC18A2	1.68314	0	0	0.754	0.015	Mast cell
KIT	1.55594	0	0	0.696	0.013	Mast cell
FCER1G	1.54072	0	0	0.918	0.133	Mast cell
PTGS2	1.46106	0	0	0.563	0.076	Mast cell
PRG2	1.42446	0	0	0.301	0.006	Mast cell
IL1RL1	1.3084	0	0	0.676	0.064	Mast cell
RHEX	1.279	0	0	0.597	0.006	Mast cell
PTGS1	1.25049	0	0	0.659	0.045	Mast cell
CSF1	1.1978	0	0	0.499	0.074	Mast cell
MAOB	1.17958	0	0	0.592	0.04	Mast cell
ALOX5	1.15477	0	0	0.621	0.066	Mast cell
AL157895.1	1.12894	0	0	0.585	0.001	Mast cell
RGS13	1.102	0	0	0.55	0.024	Mast cell
TYROBP	0.928197	0	0	0.852	0.142	Mast cell
FCER1A	0.898629	0	0	0.393	0.004	Mast cell
BTK	0.859017	0	0	0.49	0.055	Mast cell
C1orf162	0.829364	0	0	0.556	0.084	Mast cell
CNRIP1	0.826925	0	0	0.481	0.046	Mast cell
SLC45A3	0.788393	0	0	0.388	0.043	Mast cell
HECW2-AS1	0.783308	0	0	0.301	0.014	Mast cell
TPSD1	0.767139	0	0	0.388	0.001	Mast cell
NTRK1	0.749961	0	0	0.406	0.004	Mast cell
ARMH1	0.725275	0	0	0.408	0.032	Mast cell
GCSAML	0.713724	0	0	0.384	0.003	Mast cell
ADRB2	0.768958	3.41179e-303	9.7816e-299	0.406	0.051	Mast cell
CD9	1.65158	2.11935e-274	6.07617e-270	0.898	0.387	Mast cell
GLUL	1.6699	7.34752e-259	2.10653e-254	0.876	0.368	Mast cell
CAPG	1.44437	4.52966e-254	1.29865e-249	0.889	0.41	Mast cell
VIM	1.74579	1.57835e-247	4.52513e-243	0.973	0.687	Mast cell
ACSL4	1.32	1.89614e-239	5.43622e-235	0.67	0.203	Mast cell
SRGN	1.39566	2.78554e-239	7.98614e-235	0.973	0.537	Mast cell
ARHGEF6	0.728872	7.17846e-223	2.05806e-218	0.441	0.079	Mast cell
RNF130	1.06129	3.37903e-219	9.68768e-215	0.694	0.22	Mast cell
BCL2A1	1.20342	1.79815e-216	5.1553e-212	0.574	0.134	Mast cell
DUSP10	0.927563	8.52824e-209	2.44505e-204	0.545	0.131	Mast cell
SAMSN1	1.14816	1.45168e-205	4.16197e-201	0.823	0.302	Mast cell
NFKBIA	1.71254	2.8334e-204	8.12335e-200	0.922	0.647	Mast cell
LIF	0.791374	6.0399e-204	1.73164e-199	0.368	0.062	Mast cell
FTH1	1.1286	2.80571e-200	8.04398e-196	0.998	0.975	Mast cell
LAT	0.802887	1.23102e-192	3.52933e-188	0.594	0.152	Mast cell
BMP2K	0.794008	4.05088e-190	1.16139e-185	0.508	0.127	Mast cell
LAPTM4A	1.1766	1.89556e-185	5.43456e-181	0.878	0.562	Mast cell
ANXA1	1.36974	6.1506e-184	1.76338e-179	0.927	0.514	Mast cell
LEO1	1.15969	2.95992e-173	8.4861e-169	0.583	0.191	Mast cell
CD83	0.902219	9.66914e-170	2.77214e-165	0.694	0.225	Mast cell
GALC	0.891017	6.78894e-167	1.94639e-162	0.525	0.154	Mast cell
CD69	1.45744	9.59658e-165	2.75134e-160	0.701	0.25	Mast cell
RAC2	1.00699	4.11027e-158	1.17842e-153	0.838	0.422	Mast cell
STX11	0.804992	1.63637e-157	4.69148e-153	0.536	0.147	Mast cell
BHLHE40	1.01584	1.22201e-153	3.5035e-149	0.699	0.295	Mast cell
NSMCE1	1.3191	2.25686e-152	6.47043e-148	0.667	0.294	Mast cell
SDCBP	1.15438	2.33723e-152	6.70084e-148	0.863	0.599	Mast cell
DUSP6	1.17309	1.91722e-149	5.49667e-145	0.55	0.178	Mast cell
NFKBIZ	1.18034	4.00381e-149	1.14789e-144	0.756	0.367	Mast cell
FXYD5	1.00377	1.29052e-148	3.69991e-144	0.874	0.583	Mast cell
CD37	0.739607	2.42348e-147	6.94811e-143	0.825	0.343	Mast cell
SLC26A2	0.753567	6.39642e-147	1.83385e-142	0.39	0.091	Mast cell
KDM6B	1.08706	1.76125e-145	5.04951e-141	0.73	0.341	Mast cell
H3F3B	0.832202	3.91175e-145	1.1215e-140	0.973	0.935	Mast cell
SELENOK	1.19281	1.0832e-144	3.10553e-140	0.887	0.666	Mast cell
RASSF5	0.706736	5.11522e-144	1.46653e-139	0.525	0.152	Mast cell
CD63	0.843057	1.36959e-141	3.92662e-137	0.958	0.738	Mast cell
RAB32	0.798131	3.51326e-139	1.00725e-134	0.543	0.187	Mast cell
GPR65	0.857869	1.51348e-137	4.33914e-133	0.501	0.139	Mast cell
UBB	0.783217	1.16684e-134	3.34532e-130	0.971	0.9	Mast cell
EMP3	0.967088	7.51376e-134	2.15419e-129	0.831	0.468	Mast cell
LMNA	1.24704	1.61669e-132	4.63506e-128	0.885	0.637	Mast cell
AREG	1.73931	3.58744e-128	1.02852e-123	0.738	0.363	Mast cell
S100A4	0.869577	6.3992e-128	1.83465e-123	0.913	0.572	Mast cell
JUND	0.835872	6.49562e-124	1.86229e-119	0.969	0.902	Mast cell
SMYD3	0.705358	1.45217e-122	4.16336e-118	0.47	0.154	Mast cell
PLIN2	1.07101	5.63578e-122	1.61578e-117	0.719	0.354	Mast cell
CD44	0.934223	5.70016e-122	1.63424e-117	0.829	0.532	Mast cell
BEX4	0.698983	1.06369e-121	3.0496e-117	0.505	0.168	Mast cell
RAB27B	0.814185	3.7745e-119	1.08215e-114	0.494	0.162	Mast cell
BACE2	0.831863	2.27555e-118	6.52401e-114	0.61	0.258	Mast cell
CKLF	0.850851	2.1231e-116	6.08694e-112	0.796	0.469	Mast cell
RGS10	0.959722	5.6146e-116	1.60971e-111	0.721	0.364	Mast cell
CDC42EP3	0.968405	2.16788e-110	6.21531e-106	0.55	0.221	Mast cell
MYADM	0.96143	1.05713e-108	3.0308e-104	0.738	0.41	Mast cell
RGS2	1.02406	1.04483e-107	2.99554e-103	0.738	0.385	Mast cell
PLPP1	0.807965	1.34505e-106	3.85627e-102	0.444	0.142	Mast cell
FOSB	1.06734	2.49923e-104	7.16529e-100	0.851	0.572	Mast cell
TNFSF10	0.939108	1.66603e-103	4.77651e-99	0.585	0.257	Mast cell
RPL36AL	0.718783	3.69829e-103	1.0603e-98	0.918	0.822	Mast cell
REL	0.879532	8.08068e-102	2.31673e-97	0.707	0.382	Mast cell
NR4A3	0.747354	1.3217e-100	3.78932e-96	0.481	0.164	Mast cell
TMEM176B	0.697726	2.93427e-99	8.41256e-95	0.599	0.231	Mast cell
MAP3K8	0.849638	5.02863e-99	1.44171e-94	0.543	0.223	Mast cell
PPP1R15A	1.10847	6.97564e-98	1.99992e-93	0.827	0.617	Mast cell
BIRC3	1.08694	4.23737e-96	1.21485e-91	0.683	0.351	Mast cell
ITM2B	0.694368	7.19115e-96	2.0617e-91	0.929	0.789	Mast cell
ELL2	0.849031	7.93145e-95	2.27395e-90	0.561	0.258	Mast cell
ASAH1	0.762616	1.19339e-91	3.42146e-87	0.701	0.406	Mast cell
SGK1	0.884307	2.02502e-91	5.80574e-87	0.627	0.294	Mast cell
TWISTNB	0.99895	1.50616e-90	4.31817e-86	0.563	0.278	Mast cell
TUBA1A	1.36449	3.15868e-90	9.05595e-86	0.741	0.433	Mast cell
MAPK1	0.717985	4.01263e-88	1.15042e-83	0.587	0.295	Mast cell
SQSTM1	0.802224	1.95985e-87	5.6189e-83	0.88	0.715	Mast cell
AHR	0.890261	3.48966e-85	1.00048e-80	0.619	0.337	Mast cell
PRNP	0.723012	6.91501e-85	1.98253e-80	0.576	0.278	Mast cell
TNFAIP8	0.796235	7.69599e-80	2.20644e-75	0.554	0.257	Mast cell
AC020916.1	0.717782	2.81449e-70	8.06916e-66	0.687	0.417	Mast cell
NFKB1	0.987392	1.2619e-69	3.61788e-65	0.559	0.319	Mast cell
NFE2L2	0.818988	6.61661e-69	1.89698e-64	0.701	0.491	Mast cell
HSPA5	0.848205	5.68304e-59	1.62933e-54	0.785	0.646	Mast cell
DNAJA1	0.696602	1.93678e-58	5.55275e-54	0.849	0.739	Mast cell
SOCS1	0.790339	1.60248e-53	4.59431e-49	0.548	0.306	Mast cell
SYAP1	0.828317	1.86596e-52	5.3497e-48	0.628	0.449	Mast cell
RRAD	0.88491	6.01741e-51	1.72519e-46	0.291	0.107	Mast cell
LMO4	0.775378	2.0692e-50	5.9324e-46	0.528	0.325	Mast cell
GADD45B	0.840252	1.1595e-48	3.32429e-44	0.661	0.444	Mast cell
FDX1	1.09692	1.18267e-47	3.39071e-43	0.534	0.348	Mast cell
NR4A2	0.750134	5.34428e-46	1.53221e-41	0.585	0.363	Mast cell
Explanation of the column name:
avg_logFC: log fold-change of the average expression between the two groups and the value indicated that the gene is more highly expressed in the first group. First group: the epithelial cells selected from cluster; second group: the epithelial cells unselected from cluster.
pct.1: the percentage of cells where the gene is detected in the first group.
pct.1: the percentage of cells where the gene is detected in the second group.
p_val_adj: adjusted p-value, based on bonferroni correction using all genes in the dataset.

## Sheet: Table S3
Table S3. Summary of maker genes for epithelial clustering
Gene	avg_logFC	p_val	p_val_adj	pct.1	pct.2	Cluster
CLDN3	1.50725	0	0	0.925	0.38	T1
LGALS4	1.16077	0	0	0.931	0.481	T1
CLDN4	1.08992	0	0	0.965	0.622	T1
FABP1	0.997368	0	0	0.557	0.107	T1
DMBT1	0.917259	0	0	0.402	0.055	T1
RPL8	0.889657	0	0	0.998	0.914	T1
PRAP1	0.857841	0	0	0.679	0.111	T1
DPEP1	0.834511	0	0	0.295	0.034	T1
TMEM176A	0.766032	0	0	0.821	0.233	T1
EDN1	0.762044	0	0	0.548	0.128	T1
ASCL2	0.723999	0	0	0.615	0.075	T1
PPP1R1B	0.685221	0	0	0.743	0.106	T1
TMEM176B	0.671287	0	0	0.822	0.254	T1
FABP2	0.66828	0	0	0.426	0.032	T1
CDX1	0.626943	0	0	0.719	0.1	T1
EEF1D	0.616032	0	0	0.981	0.799	T1
PDZK1IP1	0.524863	0	0	0.749	0.232	T1
CCND2	0.515981	0	0	0.52	0.092	T1
GAS6	0.515793	0	0	0.646	0.143	T1
CDH17	0.509107	0	0	0.704	0.098	T1
TMEM45B	0.508838	0	0	0.722	0.183	T1
CASP1	0.476383	0	0	0.514	0.072	T1
LRATD1	0.475399	0	0	0.648	0.121	T1
BST2	0.473945	0	0	0.74	0.198	T1
CALML4	0.448417	0	0	0.768	0.245	T1
TRIM31	0.442144	0	0	0.662	0.176	T1
CRYL1	0.439906	0	0	0.625	0.195	T1
ABHD11	0.429437	0	0	0.741	0.315	T1
CDX2	0.417811	0	0	0.588	0.063	T1
REEP6	0.414634	0	0	0.549	0.124	T1
DGAT1	0.408116	0	0	0.806	0.346	T1
ETHE1	0.416753	4.6762e-295	1.34067e-290	0.75	0.357	T1
CYC1	0.565009	4.88612e-292	1.40085e-287	0.898	0.577	T1
CLDN7	0.614637	1.9101e-288	5.47626e-284	0.905	0.537	T1
CLDN15	0.472327	5.82004e-282	1.66861e-277	0.473	0.137	T1
TMEM238	0.514249	2.51543e-269	7.21173e-265	0.915	0.6	T1
CISD3	0.435232	4.57958e-269	1.31297e-264	0.82	0.454	T1
MISP	0.42972	2.37776e-267	6.81705e-263	0.807	0.386	T1
OLFM4	0.687923	1.42822e-266	4.0947e-262	0.352	0.075	T1
PYCARD	0.415423	1.36292e-261	3.90749e-257	0.711	0.33	T1
RBIS	0.473023	3.48547e-246	9.99283e-242	0.865	0.539	T1
AKR1C3	0.523745	6.20012e-242	1.77758e-237	0.698	0.282	T1
DNAJC15	0.53846	3.81463e-238	1.09365e-233	0.813	0.479	T1
COX6C	0.522781	4.71723e-234	1.35243e-229	0.96	0.742	T1
PLAAT3	0.412302	9.11373e-234	2.61291e-229	0.766	0.41	T1
SLC39A4	0.479908	7.41635e-232	2.12627e-227	0.787	0.426	T1
GTF3A	0.475715	5.23474e-231	1.5008e-226	0.788	0.444	T1
LGALS3	0.769916	2.88448e-230	8.26979e-226	0.972	0.729	T1
GSTP1	0.612042	1.35984e-228	3.89867e-224	0.988	0.824	T1
CD9	0.676256	5.69442e-219	1.63259e-214	0.875	0.558	T1
EPCAM	0.579195	1.98038e-216	5.67774e-212	0.975	0.739	T1
SEM1	0.488669	4.77507e-211	1.36901e-206	0.929	0.648	T1
MT-CYB	0.730843	1.06065e-210	3.04087e-206	0.996	0.984	T1
TSPAN8	0.722383	6.52678e-210	1.87123e-205	0.91	0.585	T1
ATP5MF	0.484636	4.89964e-193	1.40473e-188	0.94	0.665	T1
SRI	0.447058	4.01652e-192	1.15154e-187	0.85	0.537	T1
GPX2	0.476952	1.93533e-191	5.5486e-187	0.893	0.484	T1
FIS1	0.419326	1.23275e-187	3.5343e-183	0.878	0.573	T1
AGPAT2	0.411733	5.64528e-184	1.6185e-179	0.882	0.559	T1
COX5B	0.425248	1.60893e-181	4.61281e-177	0.964	0.788	T1
MDH2	0.426494	7.98679e-181	2.28981e-176	0.881	0.577	T1
RPL30	0.487932	2.23663e-176	6.41242e-172	0.991	0.894	T1
MT-CO2	0.50182	4.28224e-176	1.22772e-171	0.994	0.989	T1
CXCL3	0.502472	1.33642e-175	3.83151e-171	0.613	0.272	T1
RPS3	0.606303	3.06162e-172	8.77766e-168	0.994	0.912	T1
PSMB9	0.456728	1.88206e-170	5.39585e-166	0.769	0.452	T1
CXCL1	0.444152	3.39737e-158	9.74027e-154	0.365	0.119	T1
S100A14	0.51617	7.76137e-158	2.22518e-153	0.719	0.403	T1
CAMK2N1	0.407419	3.50336e-156	1.00441e-151	0.861	0.511	T1
TMEM141	0.559808	2.46013e-153	7.05319e-149	0.827	0.52	T1
RPS25	0.46411	6.18924e-152	1.77446e-147	0.982	0.85	T1
HSPE1	0.48135	9.10244e-152	2.60967e-147	0.97	0.728	T1
CCL20	0.63407	4.4841e-147	1.28559e-142	0.351	0.118	T1
RPL39	0.429392	4.8344e-147	1.38602e-142	0.994	0.88	T1
ARPC1B	0.496718	3.93514e-144	1.1282e-139	0.879	0.586	T1
TXN	0.461039	1.49146e-136	4.276e-132	0.978	0.807	T1
REG4	0.45218	9.45596e-133	2.71102e-128	0.403	0.152	T1
PHLDA2	0.493551	1.51399e-132	4.34062e-128	0.868	0.584	T1
IFITM3	0.416108	3.79338e-130	1.08756e-125	0.878	0.576	T1
AREG	0.665023	4.47992e-125	1.28439e-120	0.76	0.477	T1
RPL10	0.4062	3.15313e-123	9.04001e-119	0.993	0.937	T1
HMGB1	0.423292	5.98446e-118	1.71574e-113	0.952	0.772	T1
FTH1	0.654142	7.32436e-113	2.09989e-108	0.996	0.956	T1
GDF15	0.459221	1.43354e-91	4.10996e-87	0.607	0.344	T1
ZFAND2A	0.408944	7.01641e-82	2.0116e-77	0.631	0.375	T1
HSPH1	0.456071	1.14155e-81	3.27282e-77	0.781	0.519	T1
SERPINA1	2.33021	0	0	0.888	0.422	T2
PCSK1N	2.0472	0	0	0.961	0.167	T2
FXYD2	1.88336	0	0	0.812	0.041	T2
APOE	1.72165	0	0	0.894	0.221	T2
BEX1	1.72161	0	0	0.919	0.083	T2
SNHG25	1.62566	0	0	0.964	0.451	T2
GAGE2A	1.62455	0	0	0.825	0.062	T2
CD99	1.60693	0	0	0.88	0.473	T2
HMGCS1	1.54513	0	0	0.81	0.361	T2
S100A10	1.54177	0	0	0.985	0.8	T2
DEFB1	1.51587	0	0	0.694	0.207	T2
VTN	1.51517	0	0	0.623	0.026	T2
PLIN2	1.48937	0	0	0.822	0.305	T2
HMOX1	1.46654	0	0	0.706	0.093	T2
CLU	1.4295	0	0	0.831	0.318	T2
PAGE2	1.42902	0	0	0.898	0.077	T2
CST3	1.3839	0	0	0.982	0.877	T2
HSPA1A	1.37632	0	0	0.944	0.563	T2
RPS18	1.36238	0	0	0.999	0.941	T2
PDCD5	1.3529	0	0	0.969	0.558	T2
CYP17A1	1.30561	0	0	0.682	0.018	T2
GPC3	1.27622	0	0	0.527	0.048	T2
NEU1	1.27179	0	0	0.846	0.223	T2
CDKN1C	1.26777	0	0	0.845	0.297	T2
RPL3	1.24469	0	0	0.995	0.883	T2
RPS10	1.23421	0	0	0.982	0.734	T2
RPL35A	1.15668	0	0	0.999	0.854	T2
SNHG29	1.13111	0	0	0.952	0.688	T2
ZFAS1	1.12913	0	0	0.983	0.721	T2
RPL39	1.1232	0	0	0.999	0.88	T2
MRS2	1.11129	0	0	0.747	0.23	T2
RPS21	1.1112	0	0	0.999	0.869	T2
GLO1	1.10879	0	0	0.85	0.474	T2
RPS27	1.08505	0	0	0.999	0.941	T2
HSP90AB1	1.08242	0	0	0.985	0.827	T2
GNAS	1.07485	0	0	0.994	0.853	T2
RPS4Y1	1.06971	0	0	0.823	0.219	T2
FN1	1.06334	0	0	0.522	0.08	T2
RPS12	1.05414	0	0	1	0.916	T2
CSNK2B	1.03088	0	0	0.921	0.584	T2
EIF3D	1.03067	0	0	0.89	0.54	T2
CTAG2	1.02986	0	0	0.835	0.14	T2
UFC1	0.988444	0	0	0.907	0.56	T2
RPL29	0.964452	0	0	1	0.91	T2
URI1	0.962469	0	0	0.898	0.465	T2
NACA	0.941671	0	0	0.997	0.813	T2
APOA2	0.939754	0	0	0.347	0.012	T2
RPL32	0.938768	0	0	1	0.887	T2
RPL37	0.936823	0	0	0.999	0.889	T2
APOA1	0.935014	0	0	0.625	0.046	T2
AC060780.1	0.934891	0	0	0.721	0.218	T2
TMA7	0.916471	0	0	0.979	0.751	T2
GTSF1	0.91624	0	0	0.776	0.085	T2
AGT	0.916033	0	0	0.609	0.042	T2
CYP2W1	0.912828	0	0	0.67	0.18	T2
TOMM6	0.911172	0	0	0.915	0.586	T2
SRP14	0.898261	0	0	0.964	0.764	T2
LINC01138	0.897433	0	0	0.689	0.147	T2
GSTM3	0.894384	0	0	0.864	0.416	T2
SORD	0.889837	0	0	0.741	0.366	T2
SORBS1	0.888654	0	0	0.717	0.09	T2
RPL10A	0.885686	0	0	0.994	0.803	T2
DCDC2	0.876402	0	0	0.658	0.06	T2
RPS6	0.868453	0	0	0.995	0.899	T2
RPS4X	0.858163	0	0	0.997	0.864	T2
ATP5F1E	0.855971	0	0	0.993	0.877	T2
RPL5	0.844583	0	0	0.992	0.808	T2
SMIM26	0.837867	0	0	0.869	0.523	T2
RPL7L1	0.820328	0	0	0.815	0.458	T2
GAGE1	0.817866	0	0	0.659	0.017	T2
AMBP	0.816569	0	0	0.571	0.039	T2
ANGPT2	0.81606	0	0	0.485	0.031	T2
SEC61B	0.814589	0	0	0.94	0.658	T2
SNRPB	0.81426	0	0	0.921	0.606	T2
GAS5	0.812543	0	0	0.909	0.627	T2
RPS7	0.811242	0	0	0.998	0.838	T2
RPL15	0.810684	0	0	0.997	0.858	T2
AC022075.1	0.797347	0	0	0.544	0.088	T2
BEX3	0.795902	0	0	0.863	0.405	T2
CKB	0.79324	0	0	0.898	0.501	T2
GTF3C6	0.787475	0	0	0.825	0.443	T2
AL031668.2	0.7773	0	0	0.654	0.023	T2
RPS3	0.771707	0	0	0.998	0.912	T2
RPS8	0.770935	0	0	0.997	0.855	T2
RPL34	0.770376	0	0	1	0.866	T2
CLTA	0.766412	0	0	0.919	0.638	T2
MAGEA4	0.758625	0	0	0.719	0.101	T2
NEDD4L	0.752724	0	0	0.815	0.448	T2
ASAH1	0.749607	0	0	0.815	0.453	T2
NELFE	0.749585	0	0	0.842	0.484	T2
SOX9-AS1	0.747397	0	0	0.621	0.05	T2
QPRT	0.74579	0	0	0.75	0.191	T2
MRPS26	0.74511	0	0	0.836	0.408	T2
TUSC3	0.743494	0	0	0.707	0.099	T2
RPL41	0.740485	0	0	0.999	0.974	T2
IGFL2-AS1	0.739181	0	0	0.339	0.03	T2
SEC11C	0.737558	0	0	0.849	0.474	T2
SEPHS2	0.735705	0	0	0.774	0.445	T2
SNRPB2	0.73041	0	0	0.833	0.481	T2
PSMA7	0.730311	0	0	0.96	0.679	T2
MRPL18	0.729957	0	0	0.822	0.492	T2
ROCR	0.729089	0	0	0.479	0.012	T2
RPL12	0.72826	0	0	0.998	0.909	T2
RPS25	0.718612	0	0	0.995	0.849	T2
LINC02802	0.717665	0	0	0.708	0.286	T2
RPL7A	0.717219	0	0	0.999	0.889	T2
RPL6	0.710378	0	0	0.998	0.848	T2
TOMM5	0.703963	0	0	0.885	0.558	T2
HEBP2	0.698095	0	0	0.899	0.612	T2
RPL36A	0.695952	0	0	0.997	0.822	T2
RPL38	0.695482	0	0	0.995	0.836	T2
MAN1A2	0.692686	0	0	0.737	0.391	T2
SLC4A4	0.688709	0	0	0.554	0.108	T2
POP4	0.682364	0	0	0.779	0.357	T2
DDX39B	0.681671	0	0	0.887	0.61	T2
ABCF1	0.675034	0	0	0.819	0.476	T2
ATP5MG	0.673935	0	0	0.964	0.747	T2
MRPS21	0.670107	0	0	0.898	0.591	T2
HMGN1	0.669296	0	0	0.947	0.705	T2
KLHDC8B	0.667304	0	0	0.533	0.054	T2
UCHL1	0.665552	0	0	0.663	0.103	T2
PDCD6	0.66475	0	0	0.85	0.538	T2
RPL24	0.66364	0	0	0.997	0.832	T2
PKDCC	0.663477	0	0	0.657	0.18	T2
DUXAP8	0.662667	0	0	0.7	0.131	T2
OXT	0.66167	0	0	0.637	0.031	T2
CNPY2	0.657282	0	0	0.866	0.557	T2
RPS19	0.655855	0	0	0.999	0.926	T2
DCUN1D5	0.652131	0	0	0.718	0.343	T2
BEX4	0.65147	0	0	0.694	0.115	T2
SNX5	0.649038	0	0	0.76	0.425	T2
XRN2	0.647579	0	0	0.78	0.439	T2
PAIP1	0.640123	0	0	0.765	0.43	T2
SNHG17	0.639073	0	0	0.732	0.299	T2
RNF114	0.634223	0	0	0.801	0.447	T2
PROC	0.633179	0	0	0.601	0.063	T2
MAP1LC3A	0.631802	0	0	0.726	0.236	T2
TPT1-AS1	0.624875	0	0	0.635	0.222	T2
PRAME	0.621954	0	0	0.657	0.075	T2
APOBEC2	0.619377	0	0	0.53	0.02	T2
DSCR8	0.618635	0	0	0.662	0.075	T2
MRPL14	0.618123	0	0	0.844	0.538	T2
RHOU	0.617958	0	0	0.674	0.201	T2
SLC7A10	0.612587	0	0	0.593	0.034	T2
MRPS18B	0.607408	0	0	0.776	0.432	T2
SNRPA1	0.604867	0	0	0.768	0.426	T2
LSM14A	0.601726	0	0	0.763	0.409	T2
FBXO2	0.599897	0	0	0.552	0.135	T2
VCX3A	0.597216	0	0	0.551	0.026	T2
IGFBP2	0.596429	0	0	0.78	0.27	T2
MROH8	0.592014	0	0	0.341	0.053	T2
COL27A1	0.588345	0	0	0.545	0.159	T2
SNHG32	0.583846	0	0	0.769	0.389	T2
APOH	0.576366	0	0	0.436	0.02	T2
MED10	0.574014	0	0	0.765	0.415	T2
TTN	0.564981	0	0	0.456	0.019	T2
MIR4458HG	0.564092	0	0	0.702	0.239	T2
VCX3B	0.563582	0	0	0.554	0.024	T2
COL11A2	0.549342	0	0	0.442	0.019	T2
FBXO17	0.546786	0	0	0.617	0.083	T2
CALD1	0.546257	0	0	0.603	0.108	T2
AC022784.1	0.542482	0	0	0.65	0.079	T2
ARID3A	0.541043	0	0	0.61	0.189	T2
PRKX	0.532291	0	0	0.569	0.104	T2
FBLN1	0.529899	0	0	0.585	0.099	T2
SLC2A3	0.52593	0	0	0.408	0.052	T2
AC123912.4	0.52324	0	0	0.517	0.01	T2
GP2	0.520019	0	0	0.419	0.04	T2
BEX2	0.518282	0	0	0.681	0.137	T2
HHEX	0.515648	0	0	0.588	0.071	T2
LINC02714	0.514905	0	0	0.552	0.026	T2
TAF11	0.514432	0	0	0.726	0.343	T2
MYCN	0.511165	0	0	0.495	0.028	T2
TKTL1	0.510959	0	0	0.538	0.031	T2
APCDD1	0.509326	0	0	0.485	0.024	T2
UNC5CL	0.508084	0	0	0.559	0.137	T2
LIMD2	0.506504	0	0	0.621	0.115	T2
HMGCS2	0.50308	0	0	0.632	0.191	T2
AC136616.1	0.502214	0	0	0.53	0.079	T2
OBSL1	0.496939	0	0	0.608	0.097	T2
VCX	0.491769	0	0	0.515	0.021	T2
PACSIN3	0.490166	0	0	0.613	0.177	T2
CACNA1D	0.481336	0	0	0.506	0.097	T2
TTYH1	0.480806	0	0	0.472	0.05	T2
VCAN	0.479164	0	0	0.367	0.027	T2
HSPB8	0.478055	0	0	0.394	0.048	T2
SERPING1	0.471613	0	0	0.487	0.066	T2
COL6A2	0.453472	0	0	0.553	0.074	T2
SYNGR1	0.449771	0	0	0.553	0.064	T2
LEFTY1	0.441714	0	0	0.3	0.032	T2
FAM71E1	0.430053	0	0	0.556	0.073	T2
APOC2	0.42634	0	0	0.505	0.022	T2
CCDC141	0.422886	0	0	0.446	0.015	T2
PROX1	0.421965	0	0	0.489	0.069	T2
ALDH1B1	0.414608	0	0	0.511	0.108	T2
FBXO25	0.411922	0	0	0.629	0.214	T2
SEMA6A	0.408542	0	0	0.494	0.092	T2
TSTD1	0.660603	7.01257e-307	2.0105e-302	0.846	0.517	T2
CLIC1	0.678872	7.26772e-307	2.08366e-302	0.975	0.798	T2
RPLP1	0.668985	1.07628e-303	3.08568e-299	0.999	0.924	T2
FTL	0.718221	6.08397e-303	1.74428e-298	0.999	0.909	T2
ID2	0.809568	7.77454e-303	2.22896e-298	0.771	0.38	T2
COX19	0.547328	5.19141e-302	1.48838e-297	0.732	0.384	T2
EHMT2	0.432748	2.42464e-298	6.95144e-294	0.661	0.277	T2
CCT3	0.649588	1.22404e-297	3.50933e-293	0.9	0.592	T2
PPIB	0.760954	3.48785e-296	9.99967e-292	0.894	0.629	T2
RNF5	0.613183	1.81838e-290	5.21331e-286	0.728	0.385	T2
DNPH1	0.611718	2.28453e-289	6.54976e-285	0.829	0.518	T2
DPM3	0.615654	2.53952e-289	7.2808e-285	0.798	0.479	T2
DDAH2	0.54158	2.79137e-288	8.00286e-284	0.755	0.389	T2
RPS15	0.617445	4.46584e-287	1.28036e-282	1	0.923	T2
RPL19	0.639003	2.82554e-286	8.10081e-282	0.999	0.89	T2
GMNN	0.692104	2.85119e-286	8.17436e-282	0.646	0.282	T2
TULP4	0.651931	8.18927e-286	2.34786e-281	0.659	0.303	T2
BIRC2	0.51991	4.05362e-285	1.16217e-280	0.687	0.337	T2
BAMBI	0.426008	6.02867e-285	1.72842e-280	0.482	0.144	T2
FDFT1	0.624089	2.51848e-284	7.22049e-280	0.766	0.403	T2
TMEM230	0.664099	7.7772e-284	2.22972e-279	0.792	0.494	T2
RCN2	0.64979	1.04162e-283	2.98631e-279	0.724	0.406	T2
SERF2	0.531985	1.65168e-281	4.73537e-277	0.992	0.922	T2
PFDN4	0.567329	2.93266e-279	8.40792e-275	0.8	0.46	T2
COMMD6	0.602445	1.66912e-278	4.78538e-274	0.896	0.61	T2
MRPL36	0.510183	1.77175e-276	5.0796e-272	0.746	0.417	T2
SNHG7	0.65614	5.46822e-276	1.56774e-271	0.859	0.527	T2
FLOT1	0.589306	6.43223e-276	1.84412e-271	0.783	0.478	T2
ACSM3	0.430494	2.66016e-275	7.62667e-271	0.444	0.128	T2
RPS13	0.689412	1.33814e-274	3.83644e-270	0.997	0.842	T2
SLC25A6	0.638716	5.47693e-274	1.57024e-269	0.912	0.667	T2
CCDC167	0.460842	5.8183e-274	1.66811e-269	0.677	0.333	T2
RPS24	0.605333	1.42088e-273	4.07365e-269	0.998	0.886	T2
SUPT4H1	0.585734	1.06653e-270	3.05773e-266	0.741	0.427	T2
RPL28	0.577392	3.4897e-269	1.0005e-264	0.998	0.959	T2
AHCY	0.638579	2.23617e-266	6.41111e-262	0.786	0.48	T2
NXT1	0.447868	5.75086e-266	1.64877e-261	0.633	0.291	T2
RPS17	0.570898	2.67567e-263	7.67113e-259	0.964	0.731	T2
FOXA2	0.516971	3.21794e-262	9.22585e-258	0.657	0.294	T2
SNRPE	0.599098	5.98601e-262	1.71619e-257	0.883	0.549	T2
PEPD	0.576301	9.87308e-262	2.83061e-257	0.702	0.36	T2
UBE2V1	0.546347	2.41305e-261	6.91821e-257	0.84	0.561	T2
LAMB2	0.657025	5.69714e-260	1.63337e-255	0.55	0.206	T2
RPL14	0.599985	1.35172e-259	3.87538e-255	0.998	0.88	T2
PFDN2	0.582055	5.10962e-258	1.46493e-253	0.893	0.558	T2
PRDX6	0.616498	4.34711e-257	1.24632e-252	0.881	0.593	T2
VPS72	0.416288	6.32111e-257	1.81226e-252	0.668	0.328	T2
CNOT7	0.53786	8.04892e-257	2.30763e-252	0.713	0.389	T2
ROMO1	0.615465	1.71974e-255	4.9305e-251	0.907	0.626	T2
SNHG15	0.475426	7.64845e-254	2.19281e-249	0.72	0.362	T2
SEZ6L2	0.632077	4.00764e-253	1.14899e-248	0.7	0.381	T2
SLC28A2	0.465799	2.26978e-252	6.50746e-248	0.256	0.042	T2
PRDX4	0.686816	3.84384e-252	1.10203e-247	0.787	0.506	T2
BNIP3	0.567325	7.47756e-251	2.14382e-246	0.492	0.146	T2
DNAJC19	0.469923	5.91508e-249	1.69585e-244	0.751	0.438	T2
PSMB1	0.59124	9.54859e-248	2.73758e-243	0.899	0.61	T2
RPL37A	0.558944	2.35901e-247	6.76328e-243	0.999	0.851	T2
MZT2A	0.559755	1.24737e-246	3.57621e-242	0.87	0.579	T2
RPL31	0.577913	2.39069e-246	6.8541e-242	0.962	0.737	T2
STOML2	0.588606	2.39522e-246	6.86709e-242	0.805	0.512	T2
HEBP1	0.440493	7.31794e-246	2.09805e-241	0.658	0.334	T2
RPS14	0.58521	6.85051e-245	1.96404e-240	0.997	0.893	T2
DMKN	0.580597	8.44076e-245	2.41996e-240	0.706	0.343	T2
H19	0.809204	1.67512e-242	4.80256e-238	0.892	0.45	T2
RAE1	0.407302	3.03913e-240	8.71319e-236	0.646	0.32	T2
MRPL47	0.437564	5.63926e-237	1.61678e-232	0.73	0.413	T2
CTSZ	0.630634	8.55998e-237	2.45415e-232	0.773	0.492	T2
RBM8A	0.521254	2.72853e-233	7.8227e-229	0.876	0.59	T2
TMEM258	0.483257	1.34497e-231	3.85602e-227	0.898	0.646	T2
PTRHD1	0.480275	1.93446e-231	5.54609e-227	0.702	0.41	T2
SNRPC	0.495186	2.29646e-230	6.58394e-226	0.786	0.489	T2
CUTA	0.483031	6.3309e-230	1.81507e-225	0.85	0.586	T2
CDKN2A	0.51109	5.03849e-229	1.44454e-224	0.854	0.474	T2
RPL26	0.604106	6.22131e-229	1.78365e-224	0.993	0.859	T2
MTCH1	0.524489	6.222e-228	1.78385e-223	0.82	0.584	T2
PFDN5	0.500547	4.51282e-227	1.29382e-222	0.966	0.752	T2
SDHC	0.547143	1.96533e-226	5.63461e-222	0.755	0.485	T2
MRPS9	0.513024	3.1649e-226	9.07376e-222	0.629	0.33	T2
TUT4	0.4722	5.24273e-226	1.50309e-221	0.625	0.307	T2
NDUFS2	0.491455	2.61239e-225	7.48973e-221	0.823	0.558	T2
ILF2	0.534558	4.55261e-225	1.30523e-220	0.815	0.52	T2
DNAJA1	0.651666	1.12461e-224	3.22426e-220	0.904	0.672	T2
ADRM1	0.504176	2.75133e-223	7.88806e-219	0.833	0.559	T2
PFDN6	0.435075	4.20733e-223	1.20624e-218	0.724	0.405	T2
SUCLG1	0.568786	2.4094e-220	6.90775e-216	0.781	0.507	T2
RPS16	0.635044	1.13499e-219	3.25402e-215	0.997	0.839	T2
TMEM50B	0.411856	4.91769e-219	1.4099e-214	0.646	0.334	T2
KCNQ1OT1	1.13641	5.33564e-218	1.52973e-213	0.653	0.359	T2
HDDC2	0.439752	3.05076e-217	8.74654e-213	0.691	0.392	T2
TCEAL9	0.475755	8.92589e-217	2.55905e-212	0.801	0.468	T2
RPL17	0.575806	7.47273e-216	2.14243e-211	0.992	0.846	T2
PDGFA	0.469356	3.45441e-215	9.9038e-211	0.662	0.326	T2
MAGED2	0.475487	9.4958e-215	2.72245e-210	0.709	0.408	T2
EEF1G	0.628829	3.14169e-213	9.00722e-209	0.967	0.775	T2
SLC9A3R1	0.437056	5.22484e-212	1.49796e-207	0.675	0.367	T2
SOD1	0.479883	1.67613e-211	4.80546e-207	0.92	0.7	T2
METAP2	0.490621	4.10911e-211	1.17808e-206	0.782	0.497	T2
CPNE1	0.519574	1.30749e-210	3.74858e-206	0.786	0.497	T2
ST13	0.494139	1.42773e-209	4.09329e-205	0.832	0.58	T2
LSM2	0.450869	1.66521e-208	4.77414e-204	0.769	0.462	T2
TIMM8B	0.433949	1.96509e-208	5.63391e-204	0.798	0.493	T2
RPL18	0.48093	6.45655e-208	1.85109e-203	0.995	0.892	T2
EIF3K	0.808361	2.23574e-207	6.40988e-203	0.911	0.651	T2
SF3B6	0.645846	8.1393e-207	2.33354e-202	0.888	0.6	T2
MDK	0.703975	6.52195e-206	1.86984e-201	0.896	0.659	T2
RPS23	0.560173	1.32856e-205	3.80898e-201	0.993	0.858	T2
UQCRFS1	0.545064	1.07346e-204	3.0776e-200	0.834	0.566	T2
LDHB	0.65793	1.24022e-204	3.55572e-200	0.849	0.528	T2
SSB	0.499568	5.82017e-204	1.66864e-199	0.799	0.511	T2
UXT	0.42126	5.77777e-203	1.65649e-198	0.769	0.495	T2
TXNL4A	0.421537	1.19622e-202	3.42956e-198	0.748	0.46	T2
REXO2	0.40775	3.6859e-202	1.05675e-197	0.704	0.408	T2
C11orf58	0.434715	8.98108e-202	2.57488e-197	0.831	0.564	T2
DDIT3	0.820728	3.33514e-201	9.56183e-197	0.696	0.379	T2
CCT5	0.516981	7.15702e-199	2.05192e-194	0.857	0.564	T2
UQCC2	0.460318	2.96986e-197	8.5146e-193	0.779	0.497	T2
NAA20	0.422413	4.02522e-196	1.15403e-191	0.706	0.429	T2
SELENOS	0.574712	7.96448e-195	2.28342e-190	0.773	0.526	T2
EIF2S2	0.458921	9.86418e-195	2.82806e-190	0.872	0.62	T2
CSNK2A1	0.417722	1.04328e-192	2.9911e-188	0.734	0.468	T2
TOMM7	0.470598	1.86466e-192	5.34599e-188	0.933	0.692	T2
PEBP1	0.549835	3.90092e-190	1.1184e-185	0.848	0.612	T2
DBI	0.474227	4.19078e-185	1.2015e-180	0.919	0.701	T2
PDCD2	0.441827	7.03707e-185	2.01753e-180	0.687	0.399	T2
SUB1	0.439772	4.60673e-181	1.32075e-176	0.905	0.669	T2
NDUFA4	0.42563	6.9506e-181	1.99274e-176	0.959	0.768	T2
CBX4	0.438193	3.05443e-180	8.75705e-176	0.625	0.331	T2
TMCO1	0.493907	2.45788e-179	7.04675e-175	0.806	0.565	T2
RPL23	0.485874	2.72506e-178	7.81273e-174	0.971	0.775	T2
CLNS1A	0.416479	8.52026e-178	2.44276e-173	0.717	0.441	T2
RPL9	0.497674	1.12566e-177	3.22728e-173	0.987	0.842	T2
TCEAL4	0.411925	5.36926e-177	1.53937e-172	0.77	0.424	T2
DDX27	0.432368	1.60842e-176	4.61135e-172	0.74	0.465	T2
SNHG6	0.510814	2.81125e-176	8.05986e-172	0.906	0.594	T2
UQCRH	0.511607	3.40535e-176	9.76313e-172	0.943	0.711	T2
SNX3	0.45536	3.44884e-175	9.88783e-171	0.805	0.561	T2
TRMT112	0.410772	4.54018e-175	1.30167e-170	0.857	0.576	T2
PRRC2A	0.453133	4.11996e-170	1.18119e-165	0.715	0.459	T2
H3F3A	0.423898	8.65488e-169	2.48135e-164	0.984	0.876	T2
TUBB	0.530563	4.36179e-168	1.25052e-163	0.898	0.633	T2
BTG1	0.55826	2.15412e-166	6.17585e-162	0.863	0.666	T2
LAMTOR5	0.409093	3.11985e-165	8.94461e-161	0.835	0.574	T2
SUMO2	0.513354	2.5667e-164	7.35873e-160	0.9	0.679	T2
MARCKSL1	0.519713	1.0974e-162	3.14624e-158	0.889	0.661	T2
NQO1	0.606302	3.28995e-162	9.43228e-158	0.814	0.682	T2
CCL4L2	0.682786	1.19706e-158	3.43197e-154	0.278	0.073	T2
STAU1	0.426102	1.41193e-158	4.048e-154	0.736	0.497	T2
DSTN	0.480898	6.96237e-158	1.99611e-153	0.926	0.711	T2
RAB5IF	0.420251	1.03115e-156	2.95632e-152	0.803	0.566	T2
DANCR	0.420762	2.5838e-156	7.40775e-152	0.777	0.504	T2
DNAJC15	0.421823	3.30757e-156	9.48282e-152	0.76	0.485	T2
STAT1	0.597465	9.23791e-156	2.64851e-151	0.706	0.456	T2
MLF2	0.410229	5.41233e-152	1.55171e-147	0.78	0.549	T2
SNHG8	0.430217	7.01307e-150	2.01065e-145	0.853	0.607	T2
CALM2	0.448093	1.09158e-147	3.12957e-143	0.954	0.811	T2
RPL13	0.421097	5.18547e-147	1.48667e-142	0.999	0.939	T2
TXN	0.425424	5.2934e-147	1.51762e-142	0.976	0.808	T2
GAPDH	0.53769	8.12026e-147	2.32808e-142	0.996	0.885	T2
SEC62	0.436528	1.15896e-146	3.32273e-142	0.801	0.564	T2
SON	0.534741	8.42497e-143	2.41544e-138	0.846	0.699	T2
RPL27	0.424382	4.20896e-142	1.20671e-137	0.981	0.807	T2
GSTO1	0.419687	1.86833e-141	5.35649e-137	0.812	0.568	T2
HES1	1.02721	6.5606e-140	1.88092e-135	0.75	0.523	T2
YWHAB	0.433354	1.25179e-139	3.58889e-135	0.928	0.754	T2
IMPDH2	0.454019	1.35078e-139	3.87268e-135	0.722	0.479	T2
CTSV	0.450905	1.1508e-138	3.29934e-134	0.493	0.239	T2
HSPA6	0.690207	5.32994e-138	1.52809e-133	0.507	0.224	T2
SF3B5	0.408858	1.35071e-133	3.87247e-129	0.837	0.57	T2
SOX9	0.503574	1.01424e-131	2.90781e-127	0.7	0.496	T2
HSPA1B	1.03562	2.83443e-131	8.12631e-127	0.85	0.669	T2
IRF2BP2	0.466559	5.30204e-131	1.52009e-126	0.706	0.51	T2
SELENOK	0.437016	4.66479e-130	1.3374e-125	0.79	0.567	T2
RBM39	0.442009	1.04708e-126	3.00197e-122	0.872	0.699	T2
RPL4	0.417063	1.87504e-124	5.37575e-120	0.937	0.733	T2
PNRC1	0.494132	1.46039e-121	4.18693e-117	0.719	0.484	T2
PNISR	0.45015	1.60677e-118	4.60661e-114	0.73	0.563	T2
VEGFA	0.425072	3.13143e-112	8.97782e-108	0.741	0.548	T2
HES4	0.438065	3.22795e-111	9.25452e-107	0.592	0.339	T2
RPN2	0.459876	1.11215e-106	3.18854e-102	0.761	0.58	T2
PSMD8	0.415156	9.58256e-102	2.74732e-97	0.848	0.617	T2
HSP90B1	0.500503	1.31054e-89	3.75732e-85	0.876	0.713	T2
S100A11	0.519165	3.2436e-78	9.29941e-74	0.981	0.912	T2
TPI1	0.407381	4.74863e-78	1.36143e-73	0.924	0.76	T2
C3	0.488133	4.52039e-76	1.296e-71	0.302	0.133	T2
RRBP1	0.68705	2.30301e-50	6.60274e-46	0.776	0.722	T2
HSPA5	0.441813	2.27186e-48	6.51342e-44	0.809	0.67	T2
ATP1A1	0.410523	1.21097e-38	3.47185e-34	0.732	0.649	T2
S100A2	1.75955	0	0	0.958	0.264	T3
CAV1	1.65802	0	0	0.95	0.219	T3
CAV2	1.58776	0	0	0.956	0.289	T3
MET	1.58439	0	0	0.961	0.403	T3
DCBLD2	1.55063	0	0	0.951	0.264	T3
ITGB1	1.51971	0	0	0.976	0.587	T3
TNFRSF6B	1.44824	0	0	0.916	0.203	T3
VIM	1.38105	0	0	0.962	0.388	T3
DKK1	1.31117	0	0	0.834	0.153	T3
ANXA1	1.27615	0	0	0.963	0.442	T3
ITGA6	1.25877	0	0	0.964	0.52	T3
COL17A1	1.25497	0	0	0.946	0.315	T3
CASC19	1.25091	0	0	0.816	0.237	T3
NDUFB9	1.23591	0	0	0.979	0.627	T3
ASPH	1.22684	0	0	0.959	0.483	T3
LRATD2	1.2267	0	0	0.934	0.362	T3
PHLDA1	1.22636	0	0	0.939	0.342	T3
FLNA	1.19955	0	0	0.961	0.33	T3
G0S2	1.19706	0	0	0.929	0.308	T3
FAM3C	1.17892	0	0	0.962	0.444	T3
TNFRSF12A	1.14162	0	0	0.949	0.435	T3
AKAP12	1.13568	0	0	0.839	0.171	T3
AL365226.2	1.13073	0	0	0.924	0.248	T3
ITGA3	1.12678	0	0	0.951	0.426	T3
MAL2	1.122	0	0	0.981	0.648	T3
KRT7	1.1131	0	0	0.966	0.464	T3
AHNAK2	1.11265	0	0	0.924	0.215	T3
ANXA5	1.11081	0	0	0.952	0.529	T3
HMGA1	1.09759	0	0	0.971	0.644	T3
COL6A1	1.09577	0	0	0.909	0.286	T3
F3	1.0888	0	0	0.93	0.399	T3
MIR205HG	1.08725	0	0	0.644	0.122	T3
KLK6	1.05876	0	0	0.888	0.197	T3
IL1RL1	1.03457	0	0	0.694	0.097	T3
LGALS1	1.01559	0	0	0.932	0.363	T3
TATDN1	1.01157	0	0	0.948	0.448	T3
LAMC2	1.0055	0	0	0.949	0.358	T3
APLP2	0.998931	0	0	0.962	0.608	T3
PMEPA1	0.985024	0	0	0.923	0.43	T3
DHRS9	0.975845	0	0	0.856	0.177	T3
PLAU	0.964342	0	0	0.911	0.198	T3
KRT19	0.946456	0	0	0.999	0.895	T3
KLK10	0.929484	0	0	0.853	0.165	T3
PVT1	0.926689	0	0	0.904	0.32	T3
TES	0.918416	0	0	0.94	0.467	T3
KTN1	0.914852	0	0	0.959	0.595	T3
ITGB4	0.910666	0	0	0.958	0.515	T3
ARL4C	0.901782	0	0	0.882	0.275	T3
RPS2	0.894493	0	0	0.996	0.894	T3
LY6D	0.893026	0	0	0.717	0.151	T3
RTN4	0.891451	0	0	0.959	0.569	T3
EMP3	0.890868	0	0	0.916	0.261	T3
ALCAM	0.881197	0	0	0.923	0.262	T3
SLC20A1	0.860803	0	0	0.887	0.407	T3
HMGA2	0.858709	0	0	0.856	0.2	T3
IGFBP6	0.857791	0	0	0.848	0.186	T3
CALB2	0.842781	0	0	0.833	0.144	T3
METRN	0.806871	0	0	0.917	0.313	T3
TMSB10	0.803372	0	0	0.999	0.976	T3
CAPZA2	0.803155	0	0	0.943	0.543	T3
RNF139	0.799361	0	0	0.919	0.314	T3
HIF1A	0.796785	0	0	0.916	0.405	T3
ADAM9	0.79367	0	0	0.945	0.44	T3
MAP4K4	0.785205	0	0	0.927	0.41	T3
EREG	0.767223	0	0	0.834	0.204	T3
TM4SF1	0.750949	0	0	0.963	0.544	T3
TFPI	0.749713	0	0	0.893	0.246	T3
BZW1	0.742319	0	0	0.93	0.572	T3
SLC16A3	0.741692	0	0	0.928	0.359	T3
TINAGL1	0.741613	0	0	0.946	0.474	T3
CD59	0.741288	0	0	0.963	0.651	T3
CDA	0.739648	0	0	0.832	0.207	T3
PERP	0.736814	0	0	0.972	0.695	T3
CAPN2	0.715826	0	0	0.946	0.471	T3
TIMP2	0.713224	0	0	0.929	0.367	T3
KLK8	0.712747	0	0	0.861	0.214	T3
RAMP1	0.712479	0	0	0.898	0.329	T3
MSN	0.706521	0	0	0.861	0.238	T3
ANXA2	0.692091	0	0	0.99	0.796	T3
RHOD	0.683653	0	0	0.866	0.372	T3
CASC8	0.683269	0	0	0.798	0.195	T3
SFTA2	0.676347	0	0	0.855	0.292	T3
AXL	0.66627	0	0	0.831	0.141	T3
FSCN1	0.660641	0	0	0.867	0.223	T3
PPP1R14B	0.659505	0	0	0.955	0.571	T3
SYPL1	0.657525	0	0	0.926	0.471	T3
PLEK2	0.6528	0	0	0.873	0.347	T3
COMT	0.646115	0	0	0.923	0.527	T3
CCDC85B	0.643728	0	0	0.905	0.437	T3
KLK11	0.643592	0	0	0.858	0.253	T3
NAP1L1	0.635262	0	0	0.926	0.496	T3
CYTOR	0.631691	0	0	0.904	0.375	T3
MYOF	0.627303	0	0	0.894	0.319	T3
ITGA2	0.621554	0	0	0.848	0.265	T3
PEG10	0.613034	0	0	0.838	0.235	T3
CTNNAL1	0.610611	0	0	0.846	0.286	T3
PLS3	0.605806	0	0	0.889	0.356	T3
ERO1A	0.604606	0	0	0.923	0.449	T3
CAPRIN2	0.596751	0	0	0.772	0.201	T3
CITED4	0.588083	0	0	0.822	0.356	T3
FRMD6	0.578196	0	0	0.751	0.131	T3
CD109	0.577728	0	0	0.767	0.135	T3
PYGB	0.57561	0	0	0.893	0.387	T3
SLC9A3R2	0.570996	0	0	0.891	0.434	T3
TMEM65	0.570863	0	0	0.868	0.266	T3
CXCL5	0.563886	0	0	0.738	0.216	T3
ADIRF	0.56369	0	0	0.78	0.293	T3
LRRC8A	0.558632	0	0	0.881	0.334	T3
CTSL	0.548644	0	0	0.856	0.325	T3
CCDC88A	0.547703	0	0	0.841	0.244	T3
SAMD12	0.542583	0	0	0.868	0.329	T3
CTSC	0.541239	0	0	0.886	0.417	T3
NRP2	0.539595	0	0	0.773	0.154	T3
CD44	0.539432	0	0	0.903	0.357	T3
FUT8	0.537938	0	0	0.871	0.353	T3
RASA1	0.537451	0	0	0.808	0.231	T3
PRSS23	0.532934	0	0	0.861	0.275	T3
CLDN1	0.532612	0	0	0.709	0.216	T3
ABCE1	0.523377	0	0	0.846	0.367	T3
ARHGAP5	0.523221	0	0	0.908	0.452	T3
EHBP1	0.521768	0	0	0.841	0.249	T3
CKLF	0.518923	0	0	0.888	0.418	T3
IFI27L2	0.511833	0	0	0.88	0.448	T3
GALNT5	0.505665	0	0	0.833	0.302	T3
HAS3	0.50565	0	0	0.7	0.126	T3
SLC14A1	0.504546	0	0	0.682	0.091	T3
CMTM7	0.503161	0	0	0.836	0.266	T3
SLC2A1	0.499067	0	0	0.899	0.352	T3
LINC00472	0.496785	0	0	0.688	0.143	T3
TNC	0.496587	0	0	0.652	0.113	T3
AP1S3	0.494277	0	0	0.829	0.262	T3
GPR153	0.49378	0	0	0.752	0.164	T3
REEP3	0.493131	0	0	0.896	0.398	T3
NT5E	0.492619	0	0	0.77	0.202	T3
INSIG2	0.483759	0	0	0.841	0.316	T3
GPC1	0.479725	0	0	0.783	0.203	T3
IGFBP3	0.479407	0	0	0.714	0.191	T3
SLC38A1	0.476451	0	0	0.858	0.373	T3
CST6	0.476099	0	0	0.601	0.121	T3
SLC4A7	0.470129	0	0	0.752	0.221	T3
MED30	0.469864	0	0	0.851	0.365	T3
SLC39A10	0.469766	0	0	0.829	0.274	T3
MCFD2	0.464472	0	0	0.861	0.381	T3
CDK6	0.460932	0	0	0.838	0.338	T3
ARMC10	0.458822	0	0	0.863	0.388	T3
PLXNA1	0.454153	0	0	0.748	0.219	T3
CRABP2	0.451844	0	0	0.723	0.191	T3
TGM2	0.451505	0	0	0.798	0.247	T3
MRPS10	0.449977	0	0	0.848	0.394	T3
AMIGO2	0.448368	0	0	0.695	0.161	T3
TNNT1	0.444545	0	0	0.736	0.175	T3
SERPINE1	0.44255	0	0	0.652	0.132	T3
SNCG	0.442011	0	0	0.62	0.139	T3
STEAP1	0.440185	0	0	0.753	0.212	T3
PALM2-AKAP2	0.43923	0	0	0.738	0.181	T3
CFH	0.435217	0	0	0.658	0.134	T3
MXRA8	0.433704	0	0	0.732	0.174	T3
SPTSSA	0.427662	0	0	0.851	0.37	T3
SUPT16H	0.426544	0	0	0.876	0.411	T3
LINC01322	0.425259	0	0	0.67	0.098	T3
MIR4435-2HG	0.42333	0	0	0.825	0.283	T3
ASIP	0.422247	0	0	0.78	0.147	T3
MBOAT2	0.419295	0	0	0.751	0.249	T3
CCDC71L	0.416466	0	0	0.74	0.253	T3
SEMA3C	0.416383	0	0	0.763	0.249	T3
SEMA3A	0.415332	0	0	0.665	0.116	T3
BCAP29	0.415208	0	0	0.846	0.352	T3
MYO1B	0.41227	0	0	0.761	0.252	T3
FAM83A	0.4114	0	0	0.71	0.129	T3
WWTR1	0.411382	0	0	0.769	0.224	T3
INPP4B	0.408594	0	0	0.801	0.233	T3
BID	0.407608	0	0	0.836	0.372	T3
RPS29	0.751291	2.3925e-304	6.85929e-300	0.993	0.865	T3
MMP14	0.460997	6.47599e-304	1.85667e-299	0.771	0.297	T3
LSM8	0.588803	9.36808e-304	2.68583e-299	0.943	0.524	T3
ERRFI1	0.520359	1.04337e-302	2.99136e-298	0.851	0.384	T3
SPINT2	0.629724	9.14875e-301	2.62295e-296	0.977	0.718	T3
MGST1	0.593669	1.0404e-300	2.98282e-296	0.923	0.495	T3
S100A4	0.871734	8.69181e-300	2.49194e-295	0.896	0.419	T3
CD63	0.640062	8.78261e-300	2.51797e-295	0.987	0.845	T3
KRT8	0.642121	1.64387e-299	4.71296e-295	0.995	0.922	T3
LAMA3	0.647344	2.81659e-298	8.07515e-294	0.898	0.407	T3
ACTN1	0.453899	1.46753e-296	4.2074e-292	0.883	0.429	T3
GCSH	0.416992	1.68022e-296	4.81718e-292	0.836	0.388	T3
LAMB3	0.80959	1.20053e-295	3.44192e-291	0.955	0.582	T3
SLC2A4RG	0.439818	3.65854e-290	1.0489e-285	0.875	0.415	T3
PLIN3	0.423141	5.14092e-290	1.4739e-285	0.825	0.388	T3
ENO1	0.634954	1.03297e-289	2.96152e-285	0.969	0.686	T3
SDC1	0.539338	4.14065e-288	1.18712e-283	0.924	0.462	T3
LAD1	0.478024	9.96101e-287	2.85582e-282	0.883	0.462	T3
MT2A	1.01798	1.60771e-283	4.6093e-279	0.964	0.672	T3
DNAJC2	0.418765	2.2254e-283	6.38022e-279	0.843	0.413	T3
PRKDC	0.478829	1.96212e-282	5.62539e-278	0.899	0.448	T3
RPL37A	0.660283	1.02337e-280	2.934e-276	0.997	0.852	T3
SMARCA5	0.406821	5.33725e-280	1.53019e-275	0.883	0.446	T3
STUB1	0.431721	1.89701e-279	5.43873e-275	0.9	0.491	T3
LYPLA1	0.4469	2.77973e-278	7.9695e-274	0.888	0.474	T3
RPS20	0.631048	3.37367e-277	9.67231e-273	0.961	0.691	T3
COTL1	0.594652	2.07843e-275	5.95886e-271	0.906	0.486	T3
YBX3	0.574155	7.87314e-273	2.25723e-268	0.926	0.555	T3
CRIP1	0.743472	7.30823e-272	2.09527e-267	0.962	0.603	T3
NUCKS1	0.614244	8.96427e-272	2.57006e-267	0.911	0.567	T3
MTDH	0.533773	1.29983e-271	3.72661e-267	0.931	0.569	T3
PGLS	0.445045	2.50599e-271	7.18466e-267	0.887	0.487	T3
CMTM6	0.430589	1.69245e-269	4.85225e-265	0.904	0.47	T3
SQLE	0.501644	1.18996e-267	3.4116e-263	0.841	0.394	T3
SPCS3	0.437107	1.97698e-267	5.668e-263	0.917	0.498	T3
JAG1	0.531846	9.54636e-266	2.73694e-261	0.831	0.378	T3
PA2G4	0.575231	2.22956e-264	6.39216e-260	0.914	0.558	T3
TMED10	0.509312	6.47137e-264	1.85534e-259	0.944	0.585	T3
KRT18	0.580109	1.61866e-262	4.64071e-258	0.991	0.906	T3
THOC2	0.430463	3.10171e-262	8.8926e-258	0.9	0.481	T3
PTBP3	0.434044	6.64088e-261	1.90394e-256	0.901	0.496	T3
SERINC2	0.542647	4.66693e-260	1.33801e-255	0.939	0.564	T3
TCEAL4	0.447659	3.54601e-259	1.01664e-254	0.848	0.421	T3
S100A13	0.552163	7.64522e-257	2.19188e-252	0.908	0.53	T3
EIF3E	0.536696	1.80718e-256	5.18118e-252	0.933	0.577	T3
DST	0.525194	1.02357e-254	2.93456e-250	0.925	0.525	T3
PTTG1IP	0.482629	2.94339e-253	8.43869e-249	0.926	0.546	T3
NONO	0.415311	1.63381e-251	4.68415e-247	0.927	0.525	T3
RPL35	0.574829	2.301e-247	6.59698e-243	0.996	0.89	T3
S100A11	0.608259	5.47961e-247	1.571e-242	0.996	0.911	T3
S100A16	0.562343	8.4162e-246	2.41292e-241	0.926	0.56	T3
TOP1	0.527354	1.86783e-242	5.35508e-238	0.906	0.565	T3
C19orf33	0.649676	2.96741e-242	8.50756e-238	0.959	0.681	T3
PKM	0.498343	5.36439e-240	1.53797e-235	0.964	0.677	T3
ARPC2	0.532275	4.99021e-238	1.43069e-233	0.959	0.713	T3
HSBP1	0.504426	7.94569e-238	2.27803e-233	0.914	0.581	T3
CHURC1	0.428617	2.55753e-237	7.33244e-233	0.896	0.523	T3
PLPP2	0.448588	4.91698e-236	1.4097e-231	0.915	0.521	T3
HNRNPC	0.518839	1.33175e-235	3.81814e-231	0.925	0.613	T3
TMED2	0.417134	1.4355e-234	4.11557e-230	0.93	0.536	T3
RAB10	0.434779	2.87624e-233	8.24617e-229	0.89	0.534	T3
ACTG1	0.603541	3.09291e-233	8.86739e-229	0.996	0.945	T3
ANXA3	0.438367	9.23518e-233	2.64773e-228	0.875	0.464	T3
APP	0.442362	1.18093e-231	3.38572e-227	0.923	0.514	T3
ACTR3	0.43925	2.97103e-231	8.51794e-227	0.919	0.571	T3
SET	0.531588	5.27516e-231	1.51239e-226	0.956	0.649	T3
DYNC1H1	0.490474	1.26306e-230	3.62119e-226	0.927	0.568	T3
DSG2	0.408763	5.7664e-229	1.65323e-224	0.946	0.561	T3
MT-ND6	0.456438	3.05666e-228	8.76346e-224	0.888	0.453	T3
RPL7	0.543411	1.84032e-224	5.27621e-220	0.984	0.791	T3
RPS3A	0.571029	1.03642e-219	2.97141e-215	0.996	0.868	T3
C4orf3	0.414873	8.49348e-219	2.43508e-214	0.877	0.506	T3
DAD1	0.439171	3.02068e-218	8.66029e-214	0.936	0.579	T3
LIMA1	0.414382	2.27576e-216	6.52459e-212	0.891	0.502	T3
PDIA6	0.490329	3.11674e-216	8.93571e-212	0.964	0.609	T3
DDX18	0.435191	2.55366e-215	7.32135e-211	0.905	0.545	T3
XRCC5	0.421371	2.10553e-214	6.03655e-210	0.924	0.564	T3
JPT1	0.574162	5.80653e-214	1.66473e-209	0.949	0.734	T3
TOMM20	0.419223	3.4376e-212	9.85559e-208	0.919	0.567	T3
PLP2	0.413229	2.98558e-211	8.55966e-207	0.928	0.517	T3
SERBP1	0.501198	2.2467e-210	6.44129e-206	0.931	0.645	T3
MYC	0.482397	1.02743e-208	2.94565e-204	0.771	0.362	T3
HSP90AA1	0.529229	7.4794e-207	2.14434e-202	0.995	0.866	T3
CAMK2N1	0.448506	1.33032e-205	3.81402e-201	0.914	0.511	T3
RPL23A	0.517366	1.45585e-205	4.17392e-201	0.991	0.844	T3
NCL	0.518894	3.45797e-205	9.91399e-201	0.931	0.634	T3
EIF6	0.47022	1.3594e-200	3.89741e-196	0.922	0.603	T3
OCIAD2	0.438078	1.92028e-199	5.50545e-195	0.929	0.605	T3
TSPAN1	0.44168	5.99053e-198	1.71749e-193	0.939	0.529	T3
SF3B6	0.477131	1.56036e-197	4.47355e-193	0.924	0.6	T3
ATP5MPL	0.468325	2.0605e-194	5.90745e-190	0.944	0.653	T3
YBX1	0.522634	1.37679e-192	3.94725e-188	0.963	0.737	T3
RPL13	0.528391	3.29281e-192	9.44049e-188	0.999	0.939	T3
SRSF9	0.422914	4.21e-192	1.20701e-187	0.912	0.573	T3
RPL36A	0.518194	5.22487e-191	1.49797e-186	0.994	0.824	T3
ANP32B	0.450599	1.30073e-188	3.7292e-184	0.904	0.581	T3
EPCAM	0.479151	3.41583e-188	9.79319e-184	0.989	0.741	T3
PTGES3	0.435536	1.29351e-186	3.7085e-182	0.946	0.625	T3
APRT	0.455776	1.67143e-183	4.79199e-179	0.914	0.623	T3
SERPINB1	0.474118	2.86959e-183	8.22711e-179	0.934	0.606	T3
NME2	0.473476	2.79659e-177	8.01783e-173	0.99	0.763	T3
RPS15A	0.502866	1.22011e-176	3.49805e-172	0.995	0.857	T3
RPL27	0.471998	8.12047e-173	2.32814e-168	0.989	0.808	T3
CEBPB	0.412618	2.43337e-165	6.97647e-161	0.908	0.587	T3
SPTBN1	0.405475	3.80552e-165	1.09104e-160	0.956	0.652	T3
LMNA	0.421988	9.90733e-164	2.84043e-159	0.963	0.762	T3
PTMA	0.478656	5.77674e-163	1.65619e-158	0.996	0.946	T3
YWHAZ	0.412294	1.43547e-162	4.1155e-158	0.972	0.791	T3
HSPD1	0.428117	3.61471e-161	1.03634e-156	0.966	0.671	T3
GPX4	0.424961	1.27013e-160	3.64147e-156	0.937	0.687	T3
UBA52	0.406064	6.61018e-157	1.89514e-152	0.976	0.822	T3
MT-ND4L	0.474885	1.25286e-148	3.59195e-144	0.984	0.874	T3
RPS27A	0.418047	4.49435e-148	1.28853e-143	0.996	0.882	T3
HSPA5	0.511672	9.69685e-144	2.78009e-139	0.965	0.659	T3
HSP90B1	0.438417	1.50333e-142	4.31006e-138	0.968	0.707	T3
LY6D	1.71347	0	0	0.687	0.155	T4
KRT19	1.32093	0	0	0.99	0.896	T4
CRIP1	1.18487	0	0	0.921	0.607	T4
SERPINA3	1.16152	0	0	0.784	0.241	T4
IGFBP3	1.12364	0	0	0.738	0.19	T4
MAL2	1.12118	0	0	0.917	0.654	T4
S100A4	1.07256	0	0	0.891	0.421	T4
LGALS3	1.05238	0	0	0.959	0.734	T4
MMP7	1.04048	0	0	0.702	0.137	T4
AL365226.2	1.04038	0	0	0.862	0.255	T4
TXNIP	1.01787	0	0	0.829	0.389	T4
GPX4	1.01273	0	0	0.945	0.688	T4
CAPS	1.01271	0	0	0.761	0.249	T4
MIR205HG	0.995358	0	0	0.554	0.131	T4
ANXA1	0.986569	0	0	0.904	0.448	T4
FAM3C	0.960501	0	0	0.88	0.452	T4
SYNE2	0.953052	0	0	0.88	0.528	T4
RPS2	0.922519	0	0	0.995	0.894	T4
CDA	0.905253	0	0	0.823	0.21	T4
YBX3	0.898542	0	0	0.908	0.557	T4
RPS29	0.886603	0	0	0.987	0.866	T4
PERP	0.885594	0	0	0.935	0.699	T4
CLDN1	0.876189	0	0	0.698	0.218	T4
SAMD12	0.867577	0	0	0.854	0.332	T4
RRAD	0.859268	0	0	0.565	0.139	T4
S100A2	0.856231	0	0	0.878	0.272	T4
VIM	0.830496	0	0	0.903	0.395	T4
AHNAK2	0.821857	0	0	0.838	0.224	T4
CRIP2	0.819857	0	0	0.835	0.3	T4
CAPZA2	0.807159	0	0	0.897	0.548	T4
TATDN1	0.797752	0	0	0.895	0.453	T4
CTSL	0.790673	0	0	0.787	0.332	T4
G0S2	0.781495	0	0	0.843	0.317	T4
KLK8	0.778502	0	0	0.804	0.22	T4
RPL37A	0.763594	0	0	0.998	0.852	T4
CAV2	0.755682	0	0	0.874	0.297	T4
GBP2	0.744401	0	0	0.796	0.201	T4
WFDC3	0.740192	0	0	0.713	0.148	T4
SNCG	0.73742	0	0	0.617	0.141	T4
TCN1	0.732962	0	0	0.618	0.141	T4
CAV1	0.730454	0	0	0.871	0.227	T4
RPL13	0.727941	0	0	0.999	0.939	T4
RPS20	0.725581	0	0	0.936	0.694	T4
KRT15	0.700823	0	0	0.64	0.155	T4
TFPI	0.694984	0	0	0.825	0.253	T4
TNFSF10	0.675459	0	0	0.784	0.3	T4
MUC16	0.644787	0	0	0.666	0.121	T4
PEG10	0.642747	0	0	0.791	0.24	T4
ALCAM	0.639802	0	0	0.809	0.273	T4
LRATD2	0.63729	0	0	0.857	0.37	T4
RNF139	0.620735	0	0	0.846	0.321	T4
CCDC80	0.607417	0	0	0.622	0.08	T4
MUC20	0.603471	0	0	0.707	0.204	T4
MED30	0.601767	0	0	0.817	0.369	T4
MXRA8	0.588742	0	0	0.728	0.176	T4
CP	0.581535	0	0	0.431	0.03	T4
ORAI3	0.569619	0	0	0.739	0.218	T4
IGBP1	0.563922	0	0	0.827	0.437	T4
COL6A1	0.5578	0	0	0.807	0.296	T4
TSC22D3	0.549385	0	0	0.799	0.331	T4
ASIP	0.526989	0	0	0.747	0.152	T4
KLK6	0.514122	0	0	0.769	0.208	T4
DEPP1	0.511967	0	0	0.682	0.201	T4
IFITM2	0.504095	0	0	0.774	0.256	T4
CRABP2	0.503053	0	0	0.642	0.199	T4
CASC8	0.495349	0	0	0.74	0.202	T4
RHOV	0.489927	0	0	0.522	0.091	T4
KRT16	0.481756	0	0	0.326	0.048	T4
PTGES	0.470993	0	0	0.617	0.125	T4
LMTK3	0.470554	0	0	0.644	0.175	T4
ERP27	0.467855	0	0	0.479	0.054	T4
IFI16	0.458119	0	0	0.725	0.228	T4
NSMCE2	0.452589	0	0	0.796	0.347	T4
PLAU	0.444393	0	0	0.718	0.215	T4
OXR1	0.436787	0	0	0.753	0.316	T4
EMP3	0.434391	0	0	0.806	0.271	T4
CMTM7	0.426363	0	0	0.741	0.275	T4
INPP4B	0.424838	0	0	0.719	0.241	T4
AC244153.1	0.421619	0	0	0.663	0.146	T4
TACSTD2	1.00007	5.85742e-307	1.67932e-302	0.926	0.593	T4
GCHFR	0.50509	8.77198e-305	2.51493e-300	0.718	0.292	T4
TM4SF1	0.843531	2.91885e-304	8.36835e-300	0.915	0.549	T4
CARHSP1	0.53652	7.24207e-304	2.0763e-299	0.829	0.42	T4
NDUFB9	0.78758	1.94811e-303	5.58523e-299	0.947	0.631	T4
RPL36A	0.690993	4.82653e-303	1.38377e-298	0.992	0.824	T4
RPS15A	0.693885	5.22845e-300	1.499e-295	0.992	0.858	T4
RPL23A	0.647532	7.64646e-299	2.19224e-294	0.993	0.845	T4
HIST1H2AC	0.459735	8.54955e-298	2.45115e-293	0.801	0.351	T4
EIF1	0.64922	2.57845e-295	7.3924e-291	0.994	0.917	T4
CETN2	0.449672	5.48681e-293	1.57307e-288	0.757	0.338	T4
LITAF	0.524248	8.21092e-292	2.35407e-287	0.821	0.414	T4
NPC2	0.586901	6.90567e-291	1.97986e-286	0.899	0.551	T4
CEBPB	0.752207	4.44864e-290	1.27543e-285	0.902	0.589	T4
HNMT	0.446251	7.86015e-286	2.2535e-281	0.758	0.341	T4
H2AFJ	0.70446	2.8135e-285	8.0663e-281	0.913	0.641	T4
SFTA2	0.509104	1.63531e-284	4.68844e-280	0.764	0.3	T4
MYOF	0.45193	8.17299e-284	2.34319e-279	0.804	0.328	T4
METRN	0.484334	1.73371e-283	4.97056e-279	0.801	0.324	T4
KRT17	1.34817	3.86938e-282	1.10935e-277	0.696	0.26	T4
RAMP1	0.659965	1.62526e-281	4.65963e-277	0.792	0.339	T4
RPS3A	0.672142	1.08093e-279	3.09904e-275	0.99	0.868	T4
ZFAND5	0.556246	1.29341e-276	3.70819e-272	0.857	0.495	T4
TIMP2	0.494363	1.26859e-275	3.63703e-271	0.839	0.376	T4
IER5L	0.510153	2.8278e-271	8.10732e-267	0.826	0.416	T4
CDKN2A	0.596499	1.25917e-264	3.61003e-260	0.902	0.475	T4
DNTTIP1	0.549059	8.1976e-264	2.35025e-259	0.796	0.414	T4
STAG2	0.43074	7.72186e-261	2.21386e-256	0.812	0.408	T4
EIF3E	0.61158	7.6206e-260	2.18482e-255	0.905	0.58	T4
YPEL3	0.465852	3.34254e-258	9.58307e-254	0.823	0.407	T4
NBDY	0.414449	4.22577e-258	1.21153e-253	0.809	0.4	T4
PGLS	0.508401	3.88635e-257	1.11422e-252	0.843	0.492	T4
KRT7	0.716763	9.58745e-255	2.74872e-250	0.905	0.47	T4
MET	0.4563	1.10612e-254	3.17125e-250	0.869	0.412	T4
HSPB1	0.688743	1.67251e-248	4.7951e-244	0.965	0.737	T4
RPL7	0.565752	6.51216e-247	1.86704e-242	0.976	0.792	T4
LSM8	0.577965	1.37142e-246	3.93187e-242	0.885	0.53	T4
CHURC1	0.497126	9.90817e-246	2.84067e-241	0.871	0.526	T4
RPL13A	0.567826	4.69671e-245	1.34655e-240	0.987	0.891	T4
CFDP1	0.524529	1.34896e-244	3.86748e-240	0.849	0.507	T4
ATP5MC2	0.565899	2.39018e-241	6.85265e-237	0.934	0.691	T4
CHMP4B	0.458875	1.22601e-240	3.51497e-236	0.838	0.483	T4
RPL35	0.559539	1.68728e-240	4.83744e-236	0.992	0.891	T4
HIST1H1C	0.611094	2.32896e-240	6.67714e-236	0.776	0.388	T4
RPL34	0.547973	7.85885e-240	2.25313e-235	0.993	0.868	T4
PON2	0.446889	8.45082e-238	2.42285e-233	0.787	0.391	T4
SLC5A3	0.416614	1.8468e-237	5.29478e-233	0.697	0.309	T4
IFI27L2	0.458713	2.00349e-234	5.744e-230	0.84	0.453	T4
COL17A1	0.442757	6.00364e-234	1.72124e-229	0.829	0.326	T4
C9orf16	0.586139	6.37899e-234	1.82886e-229	0.903	0.621	T4
LGALS1	0.570023	4.14169e-233	1.18742e-228	0.84	0.371	T4
NSA2	0.478359	2.1379e-227	6.12935e-223	0.863	0.522	T4
RPS4X	0.540689	1.07488e-226	3.08167e-222	0.991	0.866	T4
TMEM106B	0.409657	9.20107e-225	2.63795e-220	0.776	0.4	T4
HIF1A	0.484408	1.89395e-224	5.42995e-220	0.822	0.413	T4
NUPR1	0.51062	2.15851e-224	6.18845e-220	0.486	0.144	T4
ITGB1	0.569853	5.04692e-223	1.44695e-218	0.907	0.594	T4
PRSS22	0.458056	6.40893e-223	1.83744e-218	0.777	0.376	T4
ASPH	0.544914	9.81508e-220	2.81398e-215	0.872	0.491	T4
YY1	0.446039	5.77096e-219	1.65453e-214	0.853	0.505	T4
PAX8-AS1	0.434105	9.83997e-217	2.82112e-212	0.702	0.324	T4
SPTSSA	0.4126	2.81419e-215	8.06827e-211	0.763	0.378	T4
HES4	0.461157	5.89292e-214	1.6895e-209	0.71	0.332	T4
C4orf3	0.425928	1.15232e-213	3.3037e-209	0.87	0.508	T4
KTN1	0.541329	5.88392e-213	1.68692e-208	0.9	0.601	T4
TMSB10	0.547856	1.17513e-212	3.3691e-208	0.999	0.976	T4
NAP1L1	0.483123	1.76617e-212	5.0636e-208	0.897	0.499	T4
CD2AP	0.451435	2.86476e-211	8.21326e-207	0.849	0.518	T4
PLPP2	0.444271	1.99562e-210	5.72144e-206	0.871	0.525	T4
UQCRB	0.47567	7.14681e-210	2.04899e-205	0.955	0.712	T4
RPL27A	0.494136	1.04156e-209	2.98614e-205	0.973	0.845	T4
TES	0.549325	4.83964e-207	1.38753e-202	0.851	0.475	T4
HMGA1	0.636056	7.6308e-207	2.18775e-202	0.931	0.648	T4
EEF1A1	0.48346	7.77916e-207	2.23029e-202	0.999	0.947	T4
RRAS	0.416365	4.04062e-206	1.15845e-201	0.821	0.424	T4
CAMK2N1	0.593752	1.53542e-200	4.40205e-196	0.881	0.515	T4
RHOD	0.422769	2.21631e-198	6.35416e-194	0.782	0.38	T4
COMT	0.527103	7.12999e-196	2.04417e-191	0.87	0.533	T4
RPL31	0.473466	4.25128e-195	1.21884e-190	0.953	0.74	T4
SLC9A3R2	0.471968	4.8864e-195	1.40093e-190	0.805	0.442	T4
RPL15	0.490611	6.8539e-194	1.96501e-189	0.999	0.859	T4
PFDN5	0.434946	1.14543e-193	3.28395e-189	0.968	0.754	T4
HNRNPC	0.472822	2.60065e-192	7.45608e-188	0.902	0.615	T4
CAST	0.502674	3.901e-192	1.11842e-187	0.874	0.595	T4
ZFP36L1	0.54624	6.91201e-192	1.98167e-187	0.9	0.567	T4
CPNE1	0.408511	2.87959e-191	8.25579e-187	0.861	0.494	T4
APLP2	0.529491	1.96793e-190	5.64204e-186	0.9	0.614	T4
S100A13	0.470961	2.16742e-189	6.21399e-185	0.88	0.533	T4
RPS8	0.504591	3.0547e-189	8.75782e-185	0.995	0.856	T4
RPS16	0.447184	4.10262e-189	1.17622e-184	0.989	0.842	T4
UBA52	0.448225	3.65726e-187	1.04854e-182	0.967	0.823	T4
ANXA5	0.414997	2.18063e-185	6.25186e-181	0.899	0.534	T4
CEBPD	0.474848	4.13409e-184	1.18524e-179	0.848	0.506	T4
ADIRF	0.449691	1.56147e-181	4.47673e-177	0.675	0.302	T4
GAS5	0.524511	2.55696e-180	7.3308e-176	0.908	0.63	T4
RPS27A	0.468858	4.5332e-179	1.29967e-174	0.997	0.882	T4
RPL18A	0.463899	1.6262e-178	4.66233e-174	0.987	0.947	T4
NACA	0.425244	2.03683e-178	5.8396e-174	0.983	0.816	T4
ARPC3	0.444963	2.29719e-177	6.58603e-173	0.94	0.712	T4
IFITM3	0.515618	6.92864e-176	1.98644e-171	0.907	0.578	T4
RPL17	0.461264	2.38135e-175	6.82734e-171	0.993	0.847	T4
RPL38	0.439432	1.08029e-174	3.09719e-170	0.982	0.839	T4
S100A11	0.449704	1.03611e-171	2.97053e-167	0.996	0.911	T4
RPL27	0.454256	4.40828e-169	1.26385e-164	0.984	0.809	T4
SNHG6	0.429897	2.56714e-166	7.35998e-162	0.919	0.597	T4
BTF3	0.443538	3.60623e-164	1.03391e-159	0.965	0.745	T4
DSG2	0.406248	1.72228e-161	4.93779e-157	0.871	0.568	T4
EPCAM	0.444531	4.64727e-160	1.33237e-155	0.972	0.743	T4
TSC22D1	0.432647	2.96306e-157	8.49511e-153	0.867	0.597	T4
FTH1	0.47254	2.41095e-155	6.91219e-151	0.998	0.956	T4
ITGB4	0.433355	3.2157e-154	9.21941e-150	0.874	0.523	T4
PTMA	0.414482	4.17129e-151	1.19591e-146	0.996	0.946	T4
RPL36	0.408196	5.16065e-151	1.47956e-146	0.993	0.932	T4
RPSA	0.439483	4.59551e-147	1.31753e-142	0.981	0.823	T4
TSPAN1	0.411522	2.73494e-119	7.84106e-115	0.859	0.537	T4
TPPP3	0.450373	9.36506e-115	2.68496e-110	0.405	0.168	T4
FXYD3	0.483599	1.36664e-112	3.91815e-108	0.875	0.631	T4
CCN1	0.458819	4.88214e-112	1.39971e-107	0.49	0.233	T4
RPL35	0.598375	1.94611e-113	5.57951e-109	0.961	0.895	T5
RPL38	0.553378	3.93808e-92	1.12905e-87	0.917	0.846	T5
RPL37A	0.49609	5.5728e-84	1.59772e-79	0.965	0.858	T5
RPS24	0.439661	3.29462e-80	9.44567e-76	0.974	0.891	T5
RPLP2	0.429351	3.24037e-66	9.29014e-62	0.935	0.881	T5
GAPDH	0.531743	1.51674e-63	4.34849e-59	0.961	0.891	T5
RPS29	0.529315	1.91358e-63	5.48623e-59	0.928	0.872	T5
RPS16	0.49169	7.03998e-63	2.01836e-58	0.921	0.849	T5
MIF	0.494182	9.84e-62	2.82113e-57	0.879	0.85	T5
RPL23A	0.433962	4.34042e-61	1.2444e-56	0.929	0.852	T5
RPL36A	0.446929	5.46278e-59	1.56618e-54	0.937	0.831	T5
TMSB10	0.440815	7.27483e-59	2.08569e-54	0.979	0.978	T5
RPS2	0.467958	2.31512e-56	6.63745e-52	0.942	0.899	T5
RPL27	0.447962	1.59713e-54	4.57897e-50	0.879	0.818	T5
RPSA	0.446993	1.26407e-50	3.62409e-46	0.879	0.833	T5
RPS5	0.425658	2.9426e-50	8.43644e-46	0.897	0.839	T5
NME2	0.435121	1.48796e-43	4.26599e-39	0.852	0.776	T5
UBA52	0.420965	9.40491e-37	2.69639e-32	0.816	0.834	T5
YBX1	0.430455	9.57757e-36	2.74589e-31	0.782	0.753	T5
H19	0.633294	1.73823e-32	4.98351e-28	0.611	0.48	T5
S100A2	0.734341	8.20655e-31	2.35282e-26	0.449	0.309	T5
HMGA1	0.574056	1.03555e-28	2.96892e-24	0.67	0.668	T5
ENO1	0.493	2.66082e-28	7.62856e-24	0.696	0.708	T5
CAV2	0.538755	6.91885e-19	1.98363e-14	0.442	0.334	T5
RAN	0.42745	9.91577e-18	2.84285e-13	0.671	0.696	T5
TUBA1B	0.532819	1.61789e-17	4.63848e-13	0.709	0.785	T5
NDUFB9	0.49473	1.436e-16	4.11701e-12	0.648	0.654	T5
STMN1	0.580155	4.71306e-16	1.35123e-11	0.543	0.527	T5
UQCRH	0.426331	6.91969e-15	1.98387e-10	0.703	0.732	T5
H2AFZ	0.434377	1.5746e-14	4.51437e-10	0.651	0.684	T5
TUBB	0.530475	3.0751e-14	8.81632e-10	0.627	0.656	T5
RANBP1	0.501315	2.5221e-11	7.23087e-07	0.543	0.584	T5
ATP5MPL	0.421471	7.95868e-10	2.28175e-05	0.604	0.678	T5
UBE2C	0.607119	4.82502e-08	0.00138333	0.337	0.304	T5
MT2A	0.563399	1.09379e-06	0.0313589	0.611	0.698	T5
PRAP1	1.98268	0	0	0.744	0.145	T6
MUC17	1.48457	0	0	0.658	0.099	T6
SI	1.1795	0	0	0.459	0.035	T6
TM4SF20	1.07221	0	0	0.53	0.054	T6
CDH17	1.01211	0	0	0.731	0.136	T6
SLC26A3	0.861313	0	0	0.252	0.009	T6
MEP1A	0.430262	0	0	0.314	0.021	T6
GPA33	0.750296	2.41958e-303	6.93695e-299	0.538	0.071	T6
ACHE	0.693392	1.10353e-298	3.16382e-294	0.519	0.068	T6
MOGAT3	0.422247	1.36808e-298	3.92227e-294	0.487	0.057	T6
HEPH	0.579908	1.31183e-283	3.76101e-279	0.611	0.098	T6
FABP2	1.23237	4.39856e-270	1.26107e-265	0.457	0.056	T6
PI3	1.75769	3.66513e-255	1.05079e-250	0.607	0.108	T6
FABP1	2.4521	9.822e-249	2.81597e-244	0.65	0.133	T6
MYO7B	0.571885	2.54089e-242	7.28474e-238	0.545	0.088	T6
IL2RG	0.747193	8.32746e-242	2.38748e-237	0.656	0.129	T6
ALDOB	0.769505	3.38194e-241	9.69602e-237	0.301	0.026	T6
MUC3A	1.08866	1.4499e-235	4.15686e-231	0.735	0.177	T6
GCNT3	0.76637	3.7632e-214	1.07891e-209	0.682	0.165	T6
TMEM45B	0.809327	1.47445e-211	4.22725e-207	0.767	0.216	T6
CHST5	0.462755	2.12589e-209	6.09492e-205	0.389	0.05	T6
VNN1	0.493081	2.33715e-206	6.70062e-202	0.436	0.066	T6
TRIM31	0.895383	4.08713e-200	1.17178e-195	0.759	0.205	T6
SLC5A1	0.516018	9.02563e-190	2.58765e-185	0.429	0.07	T6
C11orf86	0.569658	9.03564e-190	2.59052e-185	0.333	0.041	T6
KRT20	1.3778	4.36388e-180	1.25112e-175	0.6	0.143	T6
CDHR5	1.21057	6.97115e-178	1.99863e-173	0.733	0.201	T6
MUC13	1.0844	1.02087e-177	2.92682e-173	0.829	0.283	T6
DMBT1	0.933572	1.37956e-174	3.95519e-170	0.444	0.076	T6
TM4SF4	1.36688	1.55969e-163	4.47164e-159	0.363	0.058	T6
MALL	1.04114	5.48703e-162	1.57313e-157	0.756	0.293	T6
ANXA13	0.572374	7.01313e-162	2.01067e-157	0.427	0.079	T6
IL32	1.47281	2.29227e-155	6.57192e-151	0.949	0.576	T6
MYH14	0.730447	2.13756e-147	6.12839e-143	0.9	0.392	T6
CLDN4	1.08497	9.78446e-147	2.8052e-142	0.987	0.644	T6
CEACAM1	0.52708	7.809e-146	2.23884e-141	0.592	0.162	T6
LRATD1	0.520316	9.98613e-146	2.86302e-141	0.59	0.156	T6
MISP	0.978888	7.06296e-143	2.02495e-138	0.855	0.412	T6
CLDN7	0.983696	1.99994e-139	5.73383e-135	0.936	0.559	T6
PDZK1IP1	1.08727	2.38498e-139	6.83774e-135	0.722	0.266	T6
REG4	1.72179	4.74321e-135	1.35988e-130	0.577	0.163	T6
MUC12	1.07537	5.7314e-129	1.64319e-124	0.613	0.19	T6
GPRC5A	0.970759	2.28787e-127	6.55932e-123	0.908	0.52	T6
TMPRSS4	0.430229	1.45017e-124	4.15764e-120	0.684	0.226	T6
REEP6	0.552211	2.20273e-123	6.31523e-119	0.534	0.151	T6
CES2	1.38977	8.18437e-118	2.34646e-113	0.724	0.334	T6
AOC1	0.83993	7.5653e-117	2.16897e-112	0.656	0.219	T6
PRSS3	0.844979	3.44135e-115	9.86634e-111	0.825	0.428	T6
SAA1	0.768731	1.40292e-113	4.02218e-109	0.263	0.041	T6
CXCL16	0.492879	2.19458e-113	6.29187e-109	0.75	0.322	T6
SDCBP2	0.91812	5.25413e-110	1.50636e-105	0.754	0.325	T6
DGAT1	0.926639	8.26222e-110	2.36878e-105	0.788	0.376	T6
CLDN23	0.571018	3.415e-104	9.7908e-100	0.577	0.199	T6
CEACAM5	1.0938	1.63094e-103	4.67589e-99	0.735	0.306	T6
CALML4	0.522051	2.48062e-103	7.11192e-99	0.688	0.28	T6
TSPAN8	1.03393	1.51716e-102	4.3497e-98	0.912	0.606	T6
ASS1	0.701417	2.93637e-102	8.41857e-98	0.62	0.219	T6
CCL15	0.427044	5.52565e-101	1.5842e-96	0.511	0.154	T6
CTSS	0.551269	2.02597e-100	5.80844e-96	0.812	0.372	T6
ABHD11	0.516969	2.96682e-100	8.50586e-96	0.737	0.342	T6
CDC42EP5	0.762613	9.84167e-100	2.82161e-95	0.761	0.37	T6
CLDN3	1.01169	3.97882e-98	1.14073e-93	0.793	0.418	T6
SH3BGRL3	0.81448	3.43865e-97	9.85862e-93	0.962	0.756	T6
S100A6	0.980051	6.17859e-96	1.7714e-91	1	0.954	T6
PLEC	0.698595	3.38164e-95	9.69517e-91	0.912	0.552	T6
CCL20	1.05356	3.36233e-94	9.6398e-90	0.451	0.13	T6
OAS1	0.47386	3.77863e-93	1.08333e-88	0.694	0.297	T6
MYO15B	0.628755	2.78798e-92	7.99315e-88	0.72	0.304	T6
LGALS4	1.01729	1.34358e-89	3.85204e-85	0.897	0.511	T6
PHGR1	1.41224	2.42809e-88	6.96134e-84	0.756	0.371	T6
CD55	0.751023	5.02061e-86	1.43941e-81	0.863	0.521	T6
CLDN15	0.54259	2.77834e-84	7.96551e-80	0.474	0.159	T6
PLS1	0.521861	1.16501e-81	3.34009e-77	0.716	0.371	T6
ST14	0.47577	1.77916e-81	5.10085e-77	0.85	0.505	T6
BCL2L1	0.433243	2.93517e-79	8.41513e-75	0.724	0.372	T6
ACSL5	0.448212	6.52079e-79	1.86951e-74	0.709	0.349	T6
EMP1	0.555293	7.77429e-77	2.22889e-72	0.673	0.304	T6
CFB	0.486278	7.90888e-77	2.26748e-72	0.682	0.295	T6
LGALS3	0.916092	1.77013e-75	5.07497e-71	0.979	0.744	T6
TSPAN3	0.542351	4.97567e-75	1.42652e-70	0.878	0.601	T6
AGR3	0.542921	1.75489e-74	5.03126e-70	0.699	0.304	T6
EPCAM	0.699612	1.52869e-72	4.38276e-68	0.974	0.755	T6
CEACAM6	0.853218	4.85186e-72	1.39103e-67	0.726	0.371	T6
TNFAIP2	0.496448	1.8603e-71	5.33347e-67	0.485	0.183	T6
AMN	0.432388	4.21679e-71	1.20895e-66	0.722	0.351	T6
ANPEP	1.19728	1.34523e-70	3.85677e-66	0.363	0.116	T6
CXCL1	0.801318	2.59118e-70	7.4289e-66	0.417	0.133	T6
CAMK2N1	0.609891	1.00529e-69	2.88217e-65	0.876	0.533	T6
SMIM24	0.693318	1.20712e-69	3.46081e-65	0.624	0.279	T6
TAX1BP1	0.502462	2.92441e-69	8.38429e-65	0.859	0.586	T6
NBL1	0.412537	3.01088e-68	8.63219e-64	0.799	0.457	T6
TMBIM1	0.451923	1.82147e-67	5.22215e-63	0.827	0.53	T6
LMO7	0.465734	5.91303e-67	1.69526e-62	0.827	0.506	T6
AGPAT2	0.552568	1.02039e-65	2.92544e-61	0.891	0.579	T6
RAB11FIP1	0.438968	2.51698e-65	7.21617e-61	0.891	0.562	T6
MYL12B	0.571973	5.86555e-63	1.68165e-58	0.966	0.817	T6
RHOC	0.558185	5.53374e-62	1.58652e-57	0.904	0.636	T6
SLC40A1	0.447602	5.72714e-62	1.64197e-57	0.635	0.291	T6
S100A14	0.878302	2.04105e-60	5.8517e-56	0.731	0.423	T6
SLC44A4	0.435407	3.03634e-60	8.70518e-56	0.835	0.478	T6
PLAUR	0.500934	1.0972e-59	3.14567e-55	0.733	0.403	T6
ISG15	0.44151	3.06449e-59	8.7859e-55	0.859	0.582	T6
SELENOP	0.513544	6.22989e-59	1.78611e-54	0.607	0.275	T6
TPM1	0.508832	9.47491e-59	2.71646e-54	0.872	0.582	T6
C12orf75	0.468276	1.54824e-57	4.4388e-53	0.816	0.506	T6
JUP	0.464076	5.51148e-57	1.58014e-52	0.917	0.65	T6
SRI	0.540013	1.73146e-54	4.96409e-50	0.84	0.557	T6
S100A10	0.573794	3.99454e-53	1.14524e-48	0.976	0.811	T6
ATP1B1	0.575294	5.85671e-53	1.67912e-48	0.9	0.687	T6
PRR13	0.511799	9.49238e-53	2.72147e-48	0.889	0.655	T6
PLAC8	0.424312	1.39188e-51	3.99051e-47	0.579	0.26	T6
LSR	0.415955	3.32373e-51	9.52912e-47	0.904	0.647	T6
POLD4	0.459779	5.95673e-51	1.70779e-46	0.874	0.617	T6
ANXA4	0.437286	2.29364e-50	6.57588e-46	0.897	0.651	T6
CLTB	0.531337	2.75262e-50	7.89175e-46	0.846	0.621	T6
TMEM54	0.417407	7.73377e-50	2.21727e-45	0.889	0.646	T6
MT-CO2	0.482207	8.63363e-50	2.47526e-45	1	0.989	T6
CD9	0.657929	2.34071e-49	6.71082e-45	0.842	0.579	T6
TYMP	0.497027	2.6463e-49	7.58695e-45	0.797	0.514	T6
NDRG1	0.585491	6.30032e-49	1.8063e-44	0.669	0.349	T6
SERPINB6	0.439915	6.55862e-49	1.88035e-44	0.87	0.625	T6
TM4SF5	0.428159	1.34266e-48	3.84939e-44	0.603	0.301	T6
CXCL3	0.64744	1.33196e-47	3.81872e-43	0.596	0.294	T6
SFN	0.534797	5.02281e-47	1.44004e-42	0.844	0.547	T6
RAC1	0.499051	7.19811e-47	2.0637e-42	0.949	0.807	T6
MT-CYB	0.519137	3.10392e-46	8.89893e-42	1	0.985	T6
C4orf48	0.420552	1.77539e-45	5.09003e-41	0.827	0.557	T6
C15orf48	0.817433	8.32446e-45	2.38662e-40	0.716	0.441	T6
SLPI	0.691438	2.31051e-43	6.62422e-39	0.665	0.393	T6
GSTP1	0.504596	1.56534e-42	4.48782e-38	0.972	0.835	T6
C19orf33	0.435915	2.70062e-41	7.74268e-37	0.953	0.696	T6
CDHR2	0.443648	1.60417e-40	4.59915e-36	0.44	0.197	T6
SERPINB5	0.46389	1.25407e-39	3.59543e-35	0.59	0.341	T6
PLAAT4	0.650013	2.2394e-38	6.42037e-34	0.639	0.378	T6
IFI27	0.529529	4.52198e-38	1.29645e-33	0.957	0.786	T6
DNAJC15	0.418529	8.06696e-37	2.3128e-32	0.714	0.502	T6
TSPAN1	0.449025	7.61612e-36	2.18354e-31	0.859	0.552	T6
ARPC1B	0.470032	8.16045e-36	2.3396e-31	0.863	0.605	T6
CD24	0.410811	8.60585e-36	2.4673e-31	0.921	0.658	T6
HLA-DRB1	0.539618	7.78814e-34	2.23286e-29	0.645	0.361	T6
MSLN	0.417847	3.21218e-33	9.20933e-29	0.425	0.213	T6
AKR1B10	0.420686	4.19601e-33	1.203e-28	0.541	0.269	T6
PIGR	0.85569	7.32242e-33	2.09934e-28	0.632	0.382	T6
FDFT1	0.468681	1.02296e-32	2.93281e-28	0.671	0.427	T6
FXYD3	0.520876	1.05367e-32	3.02087e-28	0.885	0.642	T6
S100A16	0.450699	1.67524e-32	4.80292e-28	0.81	0.582	T6
PHLDA2	0.450715	9.73598e-32	2.79131e-27	0.85	0.602	T6
CTSB	0.589718	1.91964e-31	5.5036e-27	0.831	0.612	T6
HLA-B	0.481344	1.98654e-30	5.6954e-26	0.987	0.921	T6
IFITM3	0.422478	6.4719e-30	1.85549e-25	0.848	0.596	T6
SDC4	0.486333	1.98087e-27	5.67916e-23	0.865	0.654	T6
HSPB1	0.468075	6.40504e-26	1.83633e-21	0.897	0.75	T6
MMP7	1.11968	6.72773e-26	1.92884e-21	0.344	0.174	T6
HLA-C	0.446875	2.97175e-23	8.52002e-19	0.957	0.894	T6
IFI6	0.428297	3.39301e-23	9.72776e-19	0.654	0.47	T6
ACTB	0.417535	5.50225e-22	1.57749e-17	0.996	0.978	T6
CXCL5	0.73903	3.54878e-20	1.01744e-15	0.415	0.252	T6
FSTL3	0.519037	1.73974e-16	4.98784e-12	0.278	0.152	T6
SPINK1	0.562872	2.67622e-16	7.67271e-12	0.739	0.517	T6
SOD2	0.414027	3.61036e-15	1.03509e-10	0.707	0.541	T6
CSTB	0.411782	1.301e-14	3.72997e-10	0.925	0.792	T6
LCN2	0.449425	1.86695e-11	5.35254e-07	0.784	0.585	T6
SCTR	0.423333	0	0	0.765	0.012	T7
DIO3	0.419621	0	0	0.529	0.003	T7
SFRP5	1.03714	1.86706e-278	5.35286e-274	0.882	0.029	T7
LYPD2	0.475515	4.10942e-239	1.17817e-234	0.569	0.013	T7
NPB	0.609604	2.80543e-129	8.04317e-125	0.824	0.056	T7
CST1	0.7714	2.75527e-117	7.89936e-113	0.51	0.022	T7
NEB	0.959677	4.01037e-117	1.14977e-112	0.824	0.063	T7
CCL26	2.19482	6.72707e-110	1.92865e-105	0.412	0.016	T7
IGFBP1	1.75136	6.89947e-97	1.97808e-92	0.608	0.04	T7
LGALS2	1.17892	3.00397e-92	8.61237e-88	0.941	0.101	T7
LY6K	0.781774	6.83715e-83	1.96021e-78	0.863	0.093	T7
LGALS7B	0.442371	1.09365e-75	3.1355e-71	0.608	0.049	T7
CLDN2	0.657326	7.04208e-66	2.01896e-61	0.686	0.072	T7
COL6A2	0.869019	1.41457e-63	4.05557e-59	0.863	0.112	T7
ITLN1	1.9298	1.50625e-61	4.31843e-57	0.51	0.043	T7
PPP1R14B-AS1	0.47122	1.21094e-51	3.47176e-47	0.745	0.114	T7
LTF	0.820884	3.52662e-47	1.01108e-42	0.588	0.068	T7
TM4SF4	0.467311	2.75849e-43	7.90858e-39	0.549	0.065	T7
AQP5	0.780206	1.19612e-41	3.42927e-37	0.686	0.106	T7
OLFM4	1.70854	1.52799e-41	4.38074e-37	0.647	0.098	T7
C3	0.500045	6.05099e-38	1.73482e-33	0.784	0.145	T7
RPS4Y1	1.35552	9.86652e-36	2.82873e-31	0.961	0.267	T7
AKR1B1	0.546764	3.30192e-35	9.46661e-31	0.863	0.218	T7
CTSF	0.487407	6.98847e-35	2.00359e-30	0.686	0.131	T7
ASRGL1	0.429415	6.24099e-32	1.78929e-27	0.804	0.185	T7
CLU	1.35707	1.08298e-31	3.1049e-27	0.98	0.359	T7
CENPM	0.837618	5.1239e-31	1.46902e-26	0.745	0.183	T7
RPS5	1.23984	2.35206e-30	6.74335e-26	1	0.841	T7
CRELD2	0.814956	2.41922e-30	6.93591e-26	0.902	0.332	T7
SCPEP1	0.604881	9.62134e-30	2.75844e-25	0.843	0.258	T7
AC020656.1	1.55293	3.59196e-29	1.02981e-24	0.824	0.213	T7
ZNF428	0.585669	5.39382e-29	1.54641e-24	0.941	0.353	T7
TMEM147	1.07327	5.74813e-29	1.64799e-24	0.98	0.499	T7
GSTP1	1.33994	7.69655e-29	2.2066e-24	1	0.838	T7
TESC	1.50974	9.32411e-29	2.67322e-24	0.961	0.513	T7
COX6B1	1.14331	1.23323e-28	3.53566e-24	1	0.797	T7
BCL2L12	0.521855	1.79126e-28	5.13553e-24	0.863	0.273	T7
PRELID1	1.17955	7.66862e-28	2.19859e-23	0.98	0.589	T7
TFPT	0.744108	1.04442e-27	2.99434e-23	0.824	0.285	T7
CXCL16	0.680596	1.19517e-27	3.42654e-23	0.902	0.331	T7
UQCRQ	1.2201	4.10482e-27	1.17685e-22	1	0.694	T7
C1QBP	1.03953	4.98785e-27	1.43002e-22	1	0.546	T7
KRT18	1.3862	8.23673e-27	2.36147e-22	1	0.912	T7
PFN1	1.26394	9.17182e-27	2.62956e-22	1	0.826	T7
GAL	0.584517	1.36322e-26	3.90835e-22	0.784	0.197	T7
P4HB	1.16783	1.78667e-26	5.12239e-22	0.98	0.772	T7
LTBP3	0.710895	2.96597e-26	8.50343e-22	0.902	0.357	T7
PRDX1	1.26347	3.25885e-26	9.34311e-22	1	0.8	T7
DAD1	0.968196	3.36375e-26	9.64386e-22	1	0.605	T7
CDK2AP1	0.839576	3.3743e-26	9.67413e-22	0.922	0.414	T7
HM13	1.0118	3.56776e-26	1.02288e-21	0.98	0.553	T7
CENPX	1.18316	6.48456e-26	1.85912e-21	0.98	0.56	T7
KDELR1	1.00556	7.08912e-26	2.03245e-21	0.961	0.581	T7
CYP2W1	0.64075	9.05922e-26	2.59728e-21	0.824	0.219	T7
PSMC4	0.872161	1.52691e-25	4.37765e-21	0.98	0.529	T7
DDT	1.19168	2.08991e-25	5.99177e-21	0.98	0.622	T7
RPL28	0.837861	2.44972e-25	7.02333e-21	1	0.962	T7
RRP7A	0.538799	2.71179e-25	7.77471e-21	0.922	0.353	T7
FXYD2	0.657668	2.88923e-25	8.28342e-21	0.569	0.103	T7
DERL2	0.532077	4.4724e-25	1.28224e-20	0.863	0.301	T7
UQCRH	1.11394	4.99914e-25	1.43325e-20	1	0.73	T7
UBE2M	0.764089	5.93979e-25	1.70294e-20	0.98	0.523	T7
C6orf141	0.458048	8.3854e-25	2.40409e-20	0.824	0.224	T7
KRTCAP3	0.899801	9.6669e-25	2.7715e-20	0.941	0.451	T7
SPINT2	1.05808	9.77063e-25	2.80124e-20	1	0.737	T7
EIF3K	0.83925	1.15271e-24	3.30483e-20	1	0.672	T7
TXNL4A	0.887045	1.43303e-24	4.10851e-20	0.922	0.483	T7
PRMT1	0.911235	1.86339e-24	5.34235e-20	0.961	0.528	T7
FBXO2	0.427282	4.53053e-24	1.2989e-19	0.706	0.168	T7
PYCARD	0.828589	4.71628e-24	1.35216e-19	0.902	0.362	T7
TMEM167A	0.699262	5.03793e-24	1.44437e-19	0.961	0.462	T7
TBCB	0.657151	1.06297e-23	3.04752e-19	0.961	0.447	T7
UBE2D2	0.696139	1.12939e-23	3.23797e-19	0.961	0.497	T7
MYCBP	0.5154	1.18526e-23	3.39814e-19	0.922	0.36	T7
DCTPP1	0.651757	1.61094e-23	4.61857e-19	0.922	0.405	T7
TOMM40	0.804727	1.91415e-23	5.48787e-19	0.922	0.426	T7
SSR4	0.823912	2.73418e-23	7.83889e-19	1	0.796	T7
ISOC2	0.742787	2.78515e-23	7.98504e-19	0.941	0.469	T7
LMAN2	0.924655	3.16999e-23	9.08835e-19	0.941	0.565	T7
MRPS35	0.607123	3.65736e-23	1.04856e-18	1	0.436	T7
MRPL37	0.648674	3.80225e-23	1.0901e-18	0.941	0.425	T7
MRPS11	0.611528	3.90569e-23	1.11976e-18	0.843	0.363	T7
MIB2	0.651444	5.19222e-23	1.48861e-18	0.882	0.352	T7
NME2	0.971499	6.00509e-23	1.72166e-18	1	0.779	T7
NDUFS8	0.778941	6.68694e-23	1.91714e-18	0.98	0.606	T7
SLC25A6	1.0244	7.12444e-23	2.04258e-18	0.961	0.686	T7
NDUFAB1	0.8332	9.14051e-23	2.62058e-18	1	0.577	T7
GRPEL1	0.444726	1.0036e-22	2.87734e-18	0.882	0.349	T7
PSMD3	0.967457	1.09923e-22	3.15149e-18	0.98	0.472	T7
NT5DC2	0.442858	1.54382e-22	4.42613e-18	0.843	0.3	T7
FCGRT	0.803882	2.12254e-22	6.08533e-18	0.961	0.475	T7
PXMP2	0.4498	2.25588e-22	6.4676e-18	0.863	0.317	T7
DANCR	0.870314	2.85309e-22	8.1798e-18	0.961	0.526	T7
SERPINA3	1.02358	3.44645e-22	9.88098e-18	0.863	0.279	T7
TSEN34	0.5456	3.93272e-22	1.12751e-17	0.902	0.392	T7
ANXA4	1.02678	3.96668e-22	1.13725e-17	1	0.656	T7
HDDC3	0.427429	5.31578e-22	1.52403e-17	0.784	0.244	T7
SKP1	0.899806	5.78057e-22	1.65729e-17	0.98	0.666	T7
COX7C	1.03926	7.81748e-22	2.24127e-17	0.98	0.751	T7
SDF2L1	0.869708	8.23796e-22	2.36182e-17	0.922	0.448	T7
LY6E	1.0187	9.15928e-22	2.62596e-17	0.98	0.597	T7
SELENOM	0.578042	1.1146e-21	3.19555e-17	0.882	0.316	T7
POLR2I	0.726292	1.283e-21	3.67835e-17	0.941	0.534	T7
TOMM22	0.587765	1.43633e-21	4.11797e-17	0.941	0.449	T7
BID	0.566818	1.79493e-21	5.14606e-17	0.941	0.406	T7
ATP5F1A	0.794413	2.05067e-21	5.87928e-17	0.98	0.584	T7
KRT8	1.08929	2.12579e-21	6.09464e-17	1	0.928	T7
ALYREF	0.590259	2.34939e-21	6.7357e-17	0.941	0.422	T7
EMC6	0.569668	2.53898e-21	7.27926e-17	0.922	0.445	T7
COX8A	0.918972	2.67159e-21	7.65944e-17	0.98	0.732	T7
ATP5PB	0.760517	3.14326e-21	9.01172e-17	1	0.563	T7
ECH1	0.857873	3.28901e-21	9.42959e-17	0.941	0.518	T7
MRPL58	0.471774	3.76525e-21	1.0795e-16	0.882	0.344	T7
YBX1	0.948564	4.64668e-21	1.3322e-16	0.98	0.754	T7
C12orf75	0.861459	4.72461e-21	1.35454e-16	0.961	0.513	T7
AP2S1	0.850778	4.8979e-21	1.40423e-16	0.961	0.624	T7
RGS5	0.493824	4.95058e-21	1.41933e-16	0.412	0.069	T7
GPI	0.649893	5.21361e-21	1.49474e-16	0.922	0.465	T7
LSR	0.881407	5.34044e-21	1.5311e-16	0.98	0.652	T7
GPX2	1.09339	5.36143e-21	1.53712e-16	0.98	0.518	T7
POMP	0.841896	6.62756e-21	1.90012e-16	1	0.64	T7
HINT1	0.855854	6.70551e-21	1.92247e-16	1	0.707	T7
UCHL1	0.473715	6.70826e-21	1.92326e-16	0.647	0.148	T7
TRAPPC6A	0.533625	7.64804e-21	2.19269e-16	0.804	0.314	T7
ATP5MPL	0.81659	7.9541e-21	2.28044e-16	0.98	0.674	T7
ORMDL2	0.597496	8.18906e-21	2.3478e-16	0.941	0.439	T7
FAU	0.722973	1.0464e-20	3.00003e-16	1	0.867	T7
SSR2	0.839853	1.15285e-20	3.30523e-16	0.98	0.672	T7
PSMB6	0.828204	1.40774e-20	4.03599e-16	0.98	0.572	T7
CD24	0.988294	1.92116e-20	5.50797e-16	1	0.664	T7
TMEM134	0.50991	2.25851e-20	6.47516e-16	0.961	0.421	T7
MRPL46	0.418256	2.2588e-20	6.47598e-16	0.745	0.265	T7
MYADM	0.74336	2.28031e-20	6.53764e-16	0.882	0.366	T7
CFL1	0.830385	2.56542e-20	7.35505e-16	1	0.882	T7
PPIH	0.479353	2.90007e-20	8.31451e-16	0.902	0.356	T7
RER1	0.611296	2.93094e-20	8.40302e-16	0.961	0.548	T7
PRDX3	0.595329	3.05232e-20	8.75099e-16	1	0.486	T7
TMEM179B	0.54183	3.22077e-20	9.23396e-16	0.902	0.424	T7
ATP5MC1	0.845846	3.25838e-20	9.34178e-16	0.98	0.598	T7
MRPL20	0.746367	3.46325e-20	9.92913e-16	0.961	0.546	T7
AC060780.1	0.963493	3.53681e-20	1.014e-15	0.745	0.258	T7
NDUFC2	0.854792	3.57992e-20	1.02636e-15	0.98	0.631	T7
COX6A1	0.962838	4.08563e-20	1.17135e-15	1	0.752	T7
FTL	1.46326	6.67817e-20	1.91463e-15	1	0.916	T7
TFF2	0.697177	7.01566e-20	2.01139e-15	0.98	0.397	T7
TPI1	0.773312	7.21249e-20	2.06782e-15	1	0.773	T7
SEC11C	0.661176	9.69327e-20	2.77906e-15	0.961	0.504	T7
GSTM3	0.686181	9.76275e-20	2.79898e-15	0.941	0.452	T7
TPGS2	0.511301	1.046e-19	2.99889e-15	0.843	0.318	T7
NDUFAF8	0.753802	1.23736e-19	3.5475e-15	0.941	0.512	T7
RPL18	0.698059	1.34278e-19	3.84975e-15	1	0.9	T7
UFD1	0.617825	1.39435e-19	3.99761e-15	0.922	0.464	T7
C4orf48	0.787358	1.99867e-19	5.73018e-15	0.961	0.563	T7
UBE2L3	0.5805	2.36164e-19	6.77083e-15	0.941	0.526	T7
UQCR10	0.778611	2.67851e-19	7.67929e-15	1	0.721	T7
PI3	0.68277	2.77942e-19	7.96859e-15	0.529	0.12	T7
RPS26	0.806472	3.00221e-19	8.60733e-15	0.98	0.786	T7
MIEN1	0.815821	4.04588e-19	1.15995e-14	0.961	0.495	T7
PPIF	0.423467	4.48988e-19	1.28725e-14	0.882	0.365	T7
NECTIN2	0.664238	4.49729e-19	1.28937e-14	0.902	0.503	T7
SEC61G	0.838995	4.89276e-19	1.40276e-14	1	0.719	T7
YDJC	0.475642	6.07424e-19	1.74149e-14	0.824	0.328	T7
NDUFA6	0.524544	6.73925e-19	1.93214e-14	0.941	0.509	T7
NDUFV1	0.614167	8.69612e-19	2.49318e-14	0.961	0.532	T7
VDAC1	0.834145	9.66037e-19	2.76963e-14	0.98	0.647	T7
ALDH2	0.701101	9.76551e-19	2.79977e-14	0.941	0.459	T7
GMDS	0.648444	1.01575e-18	2.91216e-14	0.941	0.466	T7
ATP5MC3	0.836709	1.06452e-18	3.05197e-14	1	0.711	T7
MYDGF	0.726726	1.14384e-18	3.27938e-14	0.98	0.56	T7
LYZ	1.43845	1.14765e-18	3.2903e-14	1	0.593	T7
PSMD8	0.731083	1.2698e-18	3.64053e-14	0.98	0.635	T7
ZPR1	0.461112	1.33168e-18	3.81791e-14	0.824	0.316	T7
TMED9	0.73107	1.48584e-18	4.25991e-14	0.902	0.549	T7
SH3BGRL3	0.983061	1.54692e-18	4.43503e-14	0.98	0.761	T7
ATP6V0B	0.79182	1.7026e-18	4.88134e-14	0.961	0.645	T7
ATP5IF1	0.806689	1.73232e-18	4.96657e-14	1	0.741	T7
NHP2	0.478501	1.95274e-18	5.59851e-14	0.961	0.495	T7
TMCO1	0.660163	1.99862e-18	5.73005e-14	0.961	0.584	T7
RNASEH2C	0.43355	2.03982e-18	5.84815e-14	0.922	0.396	T7
TSPAN13	0.591684	2.0701e-18	5.93498e-14	0.902	0.423	T7
IMP4	0.491971	2.07048e-18	5.93607e-14	0.902	0.444	T7
TMEM160	0.60003	2.07814e-18	5.95803e-14	0.941	0.546	T7
DDOST	0.676748	2.22673e-18	6.38404e-14	0.941	0.531	T7
TRNP1	0.767354	2.2685e-18	6.5038e-14	0.902	0.435	T7
BOLA3	0.573516	2.59569e-18	7.44183e-14	0.922	0.471	T7
IDH2	0.668907	2.90979e-18	8.34236e-14	0.863	0.374	T7
LGALS4	0.992789	2.96915e-18	8.51256e-14	0.98	0.519	T7
HSPBP1	0.407056	5.26541e-18	1.50959e-13	0.863	0.349	T7
AVPI1	0.667577	5.28032e-18	1.51387e-13	0.784	0.3	T7
EMC10	0.518576	5.96003e-18	1.70874e-13	0.902	0.471	T7
SRM	0.539629	6.74543e-18	1.93392e-13	0.941	0.456	T7
ATP5F1C	0.71774	7.12377e-18	2.04238e-13	1	0.597	T7
NME1	0.712034	7.84798e-18	2.25002e-13	0.98	0.537	T7
CD99	0.669621	8.03522e-18	2.3037e-13	0.961	0.506	T7
COPS9	0.744663	8.5487e-18	2.45091e-13	0.941	0.595	T7
MRPL11	0.536396	9.19007e-18	2.63479e-13	0.882	0.45	T7
SSR1	0.452791	1.00022e-17	2.86764e-13	0.922	0.464	T7
NDUFB1	0.702505	1.03189e-17	2.95843e-13	0.961	0.635	T7
MRPS7	0.508833	1.07956e-17	3.09509e-13	0.941	0.504	T7
SNRPD2	0.67014	1.14716e-17	3.28891e-13	0.941	0.643	T7
ODC1	0.937157	1.2533e-17	3.5932e-13	0.941	0.538	T7
MRPS12	0.578009	1.26741e-17	3.63367e-13	0.922	0.498	T7
TIMM8B	0.64127	1.48003e-17	4.24324e-13	0.941	0.518	T7
COX7A2	0.671202	1.48834e-17	4.26708e-13	1	0.734	T7
DEFB1	0.803225	1.51126e-17	4.33279e-13	0.706	0.246	T7
COX14	0.567928	1.54661e-17	4.43414e-13	0.961	0.539	T7
NDUFA2	0.5325	1.55958e-17	4.47133e-13	0.961	0.586	T7
PSENEN	0.462415	1.60363e-17	4.59762e-13	0.863	0.413	T7
MRPL32	0.521808	1.65917e-17	4.75685e-13	0.922	0.418	T7
MMP1	0.792972	2.17121e-17	6.22486e-13	0.353	0.063	T7
IL18	0.567098	2.20177e-17	6.31247e-13	0.804	0.298	T7
MIF	0.662594	2.32757e-17	6.67314e-13	1	0.851	T7
CHCHD10	0.753803	2.76154e-17	7.91733e-13	0.961	0.615	T7
ATP5ME	0.73335	2.92062e-17	8.37341e-13	0.98	0.776	T7
SLC25A39	0.705477	2.97328e-17	8.5244e-13	0.922	0.559	T7
ATP5MF	0.687313	2.99882e-17	8.59761e-13	1	0.688	T7
DBI	0.9208	3.58872e-17	1.02889e-12	0.961	0.719	T7
MYL12B	0.695027	3.8021e-17	1.09006e-12	1	0.82	T7
ARL6IP4	0.542153	3.93524e-17	1.12823e-12	0.98	0.684	T7
DKK1	0.456296	3.9938e-17	1.14502e-12	0.706	0.204	T7
SNRPF	0.665062	4.26408e-17	1.22251e-12	0.98	0.572	T7
POLR2L	0.700823	5.1412e-17	1.47398e-12	0.98	0.726	T7
ATP5MG	0.736815	5.17645e-17	1.48409e-12	1	0.764	T7
NDUFA4	0.689317	5.2142e-17	1.49491e-12	1	0.783	T7
RPS19	0.627885	5.27919e-17	1.51354e-12	1	0.931	T7
ISG20	0.904596	5.46389e-17	1.5665e-12	0.882	0.428	T7
SDHB	0.461719	5.51906e-17	1.58231e-12	0.922	0.466	T7
SNU13	0.637209	5.70386e-17	1.6353e-12	0.941	0.587	T7
NUDC	0.572679	6.17208e-17	1.76954e-12	0.961	0.554	T7
STOML2	0.573762	6.22654e-17	1.78515e-12	0.941	0.535	T7
CIB1	0.941066	6.83382e-17	1.95926e-12	0.941	0.651	T7
EIF3I	0.593314	6.98034e-17	2.00126e-12	0.941	0.567	T7
TAGLN2	0.769464	8.68698e-17	2.49056e-12	0.98	0.836	T7
SLC25A5	0.73472	9.10999e-17	2.61183e-12	1	0.715	T7
PPP1R14B	0.712709	9.17534e-17	2.63057e-12	0.961	0.599	T7
PYCR1	0.41886	9.74808e-17	2.79478e-12	0.902	0.394	T7
RABAC1	0.668246	1.16988e-16	3.35405e-12	0.922	0.584	T7
CTTN	0.600439	1.2216e-16	3.50232e-12	0.922	0.536	T7
NGRN	0.504042	1.25864e-16	3.60852e-12	0.863	0.408	T7
PARK7	0.645983	1.26317e-16	3.62152e-12	0.98	0.622	T7
ALDH1A1	0.424211	1.52627e-16	4.37583e-12	0.922	0.35	T7
AP2M1	0.545067	1.57383e-16	4.51218e-12	0.961	0.554	T7
IER3IP1	0.428304	1.72512e-16	4.94593e-12	0.882	0.463	T7
LRRC59	0.544451	1.73713e-16	4.98035e-12	0.902	0.5	T7
MFSD10	0.408554	1.7446e-16	5.00175e-12	0.922	0.46	T7
SAR1B	0.414817	1.74866e-16	5.0134e-12	0.863	0.4	T7
DNAJC3	0.431052	1.87511e-16	5.37595e-12	0.863	0.379	T7
VEGFB	0.499334	1.96673e-16	5.6386e-12	0.843	0.419	T7
RPL4	0.803118	2.02393e-16	5.80262e-12	1	0.749	T7
CTSE	0.58713	2.13436e-16	6.11921e-12	0.961	0.415	T7
FKBP11	0.535497	2.23522e-16	6.40836e-12	0.824	0.386	T7
PSMB3	0.643403	2.47918e-16	7.10781e-12	0.98	0.647	T7
SLIRP	0.737797	2.60104e-16	7.45719e-12	1	0.615	T7
SERPINA1	0.859345	2.70439e-16	7.75348e-12	0.941	0.459	T7
AURKAIP1	0.60681	2.8337e-16	8.12421e-12	0.941	0.678	T7
ATP5PF	0.61693	3.08883e-16	8.85568e-12	0.98	0.671	T7
GAPDH	0.737766	3.2105e-16	9.20451e-12	1	0.894	T7
ANTKMT	0.578184	3.2135e-16	9.2131e-12	0.863	0.409	T7
ATP5F1B	0.679353	3.33559e-16	9.56314e-12	1	0.727	T7
ZNF593	0.463587	3.39467e-16	9.73253e-12	0.843	0.41	T7
BUD23	0.529516	4.87155e-16	1.39667e-11	0.941	0.542	T7
PDLIM4	0.416927	5.1685e-16	1.48181e-11	0.686	0.227	T7
EIF3L	0.468668	5.21687e-16	1.49568e-11	0.922	0.467	T7
SLC1A5	0.453453	5.33253e-16	1.52884e-11	0.863	0.412	T7
ATP5PD	0.589645	5.4964e-16	1.57582e-11	0.98	0.629	T7
RPL22	0.610935	5.62357e-16	1.61228e-11	1	0.819	T7
TMED10	0.631381	5.77297e-16	1.65511e-11	0.961	0.611	T7
MRPL52	0.575647	5.7805e-16	1.65727e-11	0.961	0.632	T7
PPIC	0.483683	6.55817e-16	1.88023e-11	0.941	0.457	T7
PCBD1	0.641411	6.63959e-16	1.90357e-11	0.98	0.542	T7
MRPS15	0.497692	6.66991e-16	1.91226e-11	0.98	0.516	T7
MRPL38	0.467808	7.29252e-16	2.09076e-11	0.882	0.47	T7
NDUFB11	0.625474	7.76323e-16	2.22572e-11	0.941	0.657	T7
NDUFA3	0.548401	8.39884e-16	2.40795e-11	0.961	0.652	T7
LRPAP1	0.598793	8.71807e-16	2.49947e-11	0.922	0.552	T7
ANXA2	0.779852	9.27159e-16	2.65816e-11	1	0.81	T7
ARPC3	0.655305	1.04115e-15	2.98498e-11	1	0.728	T7
RPL27	0.671881	1.08248e-15	3.10346e-11	1	0.821	T7
ECHS1	0.590599	1.31096e-15	3.75852e-11	0.922	0.544	T7
SNHG5	0.547002	1.34027e-15	3.84254e-11	0.941	0.56	T7
CDK2AP2	0.485865	1.35253e-15	3.87771e-11	0.882	0.444	T7
NME3	0.472498	1.56686e-15	4.4922e-11	0.922	0.461	T7
HMGN2	0.780235	1.7243e-15	4.94356e-11	0.941	0.578	T7
TPT1	0.596896	1.74917e-15	5.01488e-11	1	0.967	T7
TSPO	0.710688	1.89361e-15	5.42899e-11	0.98	0.722	T7
NPM1	0.782922	2.04861e-15	5.87336e-11	1	0.743	T7
SLC35B1	0.444283	2.11896e-15	6.07504e-11	0.843	0.4	T7
NDUFA1	0.620615	2.12577e-15	6.09458e-11	1	0.738	T7
NAPA	0.453129	2.29578e-15	6.582e-11	0.863	0.446	T7
NDUFV2	0.471411	2.30937e-15	6.62097e-11	1	0.572	T7
BANF1	0.558049	2.43478e-15	6.98051e-11	0.922	0.546	T7
GLRX5	0.448626	2.58281e-15	7.4049e-11	0.961	0.497	T7
PSMB1	0.640498	2.65897e-15	7.62327e-11	0.98	0.633	T7
ANAPC11	0.655856	2.75508e-15	7.89881e-11	0.941	0.589	T7
PPIB	0.71098	2.93583e-15	8.41702e-11	0.922	0.651	T7
NAXE	0.439381	2.99763e-15	8.59419e-11	0.882	0.462	T7
NDUFB10	0.725354	3.28496e-15	9.41799e-11	0.941	0.629	T7
SEM1	0.736928	3.76022e-15	1.07806e-10	0.961	0.672	T7
GTF3A	0.587378	3.84802e-15	1.10323e-10	0.902	0.473	T7
PHB2	0.517972	3.85816e-15	1.10613e-10	0.961	0.567	T7
MPC2	0.570484	3.98646e-15	1.14292e-10	0.961	0.52	T7
MAP2K3	0.411571	4.10099e-15	1.17575e-10	0.863	0.407	T7
MRPS23	0.505564	4.22546e-15	1.21144e-10	0.843	0.439	T7
SOD1	0.635431	4.23869e-15	1.21523e-10	0.961	0.718	T7
POLR2F	0.460882	4.43972e-15	1.27287e-10	0.882	0.47	T7
NDUFA12	0.521372	4.44285e-15	1.27377e-10	0.941	0.544	T7
CKB	0.576671	4.93075e-15	1.41365e-10	0.961	0.532	T7
C1orf122	0.509976	5.63716e-15	1.61617e-10	0.902	0.507	T7
HSPA9	0.539382	5.69164e-15	1.63179e-10	0.882	0.512	T7
GHITM	0.488306	6.52495e-15	1.8707e-10	0.941	0.537	T7
COX6C	0.727924	9.39469e-15	2.69346e-10	0.98	0.76	T7
MDH2	0.646265	1.1294e-14	3.238e-10	0.941	0.603	T7
NDUFA10	0.463663	1.15269e-14	3.30475e-10	0.941	0.518	T7
AL365226.2	0.407833	1.26436e-14	3.62493e-10	0.922	0.298	T7
JPT1	0.696376	1.30009e-14	3.72735e-10	1	0.749	T7
ACTG1	0.68806	1.40111e-14	4.01698e-10	1	0.949	T7
DCXR	0.576386	1.6007e-14	4.58919e-10	0.922	0.538	T7
GNG5	0.684716	1.62302e-14	4.6532e-10	0.961	0.696	T7
ZNF217	0.609385	1.83718e-14	5.2672e-10	0.745	0.324	T7
CANX	0.587832	2.01103e-14	5.76562e-10	0.941	0.59	T7
NPW	0.961916	2.03941e-14	5.84699e-10	0.706	0.247	T7
RPS19BP1	0.497274	2.29601e-14	6.58266e-10	0.922	0.536	T7
COX5B	0.534526	2.35112e-14	6.74066e-10	0.98	0.803	T7
SPCS2	0.564308	2.59307e-14	7.43434e-10	0.922	0.586	T7
RPL13A	0.57919	2.94097e-14	8.43175e-10	0.98	0.898	T7
PSMA5	0.558522	3.32096e-14	9.52119e-10	0.902	0.552	T7
CHCHD2	0.576066	3.54065e-14	1.0151e-09	1	0.821	T7
PSMC5	0.484957	3.76245e-14	1.0787e-09	0.922	0.552	T7
SERP1	0.584786	4.28898e-14	1.22965e-09	0.941	0.649	T7
EEF1B2	0.558854	6.57782e-14	1.88586e-09	1	0.796	T7
MZT2B	0.600757	8.19315e-14	2.34898e-09	0.941	0.679	T7
OSTC	0.561251	1.00186e-13	2.87233e-09	0.941	0.568	T7
UQCRFS1	0.486721	1.02184e-13	2.92962e-09	0.941	0.587	T7
SIVA1	0.549545	1.14986e-13	3.29666e-09	0.941	0.532	T7
HMGA1	0.628795	1.24042e-13	3.55629e-09	1	0.667	T7
AGR2	0.806769	1.26937e-13	3.63928e-09	1	0.691	T7
SYNGR2	0.529084	1.30105e-13	3.7301e-09	0.882	0.535	T7
MLF2	0.45512	1.34952e-13	3.86908e-09	0.961	0.567	T7
CD63	0.611447	1.35041e-13	3.87163e-09	1	0.855	T7
JTB	0.543684	1.60954e-13	4.61455e-09	0.961	0.638	T7
ERP29	0.545561	1.70951e-13	4.90117e-09	0.961	0.623	T7
CLIC1	0.634533	1.97618e-13	5.6657e-09	1	0.812	T7
ATP5PO	0.50211	2.21389e-13	6.34723e-09	0.961	0.643	T7
CSTB	0.646857	2.50279e-13	7.17549e-09	1	0.795	T7
BCAP31	0.520223	2.53951e-13	7.28078e-09	0.961	0.591	T7
RPS14	0.732466	2.59461e-13	7.43873e-09	1	0.902	T7
FBL	0.406184	2.64121e-13	7.57234e-09	0.922	0.478	T7
NDUFV3	0.459665	2.65175e-13	7.60255e-09	0.902	0.509	T7
ENO1	0.63334	3.14499e-13	9.01668e-09	0.98	0.707	T7
MSMB	0.857251	3.16667e-13	9.07885e-09	0.686	0.231	T7
S100A16	0.755009	3.36865e-13	9.65792e-09	0.961	0.587	T7
ETFB	0.621094	3.39205e-13	9.72501e-09	0.961	0.687	T7
UCHL3	0.451078	3.50765e-13	1.00564e-08	0.843	0.409	T7
ARF1	0.537995	3.83955e-13	1.1008e-08	1	0.724	T7
ATOX1	0.486086	3.96743e-13	1.13746e-08	0.961	0.6	T7
COX16	0.477029	4.0892e-13	1.17237e-08	0.922	0.534	T7
BAX	0.415202	4.40972e-13	1.26427e-08	0.902	0.509	T7
MRPS24	0.49034	5.05232e-13	1.4485e-08	0.941	0.566	T7
TMEM258	0.581503	5.07896e-13	1.45614e-08	0.961	0.666	T7
RPS11	0.488691	5.27507e-13	1.51236e-08	0.98	0.864	T7
PPIA	0.594317	5.50623e-13	1.57864e-08	1	0.849	T7
MRPL12	0.505768	5.75935e-13	1.65121e-08	0.902	0.544	T7
MCRIP2	0.501265	6.5051e-13	1.86501e-08	0.824	0.441	T7
ARL6IP1	0.65482	7.26271e-13	2.08222e-08	0.922	0.639	T7
KRT17	0.784214	7.30449e-13	2.0942e-08	0.725	0.291	T7
MICOS10	0.516754	8.79374e-13	2.52116e-08	0.961	0.636	T7
CAPZB	0.504812	8.80627e-13	2.52476e-08	0.941	0.621	T7
RBX1	0.40819	1.01357e-12	2.90591e-08	0.961	0.588	T7
CYC1	0.462549	1.04207e-12	2.98761e-08	0.961	0.604	T7
NDFIP1	0.516063	1.1704e-12	3.35555e-08	0.804	0.463	T7
PDIA6	0.606323	1.21496e-12	3.48328e-08	0.941	0.635	T7
PSMC1	0.415949	1.27077e-12	3.6433e-08	0.882	0.514	T7
RBM3	0.475745	1.29043e-12	3.69968e-08	0.941	0.606	T7
TMEM50A	0.420281	1.36397e-12	3.91051e-08	0.941	0.537	T7
SUB1	0.528971	1.59226e-12	4.565e-08	0.941	0.687	T7
NDUFB8	0.538783	1.78898e-12	5.129e-08	0.961	0.608	T7
RPLP1	0.57013	1.79435e-12	5.1444e-08	1	0.93	T7
TMEM238	0.500844	1.91484e-12	5.48986e-08	0.961	0.626	T7
NDUFS6	0.474083	2.12671e-12	6.09728e-08	0.98	0.7	T7
TIMM13	0.428246	2.35159e-12	6.742e-08	0.941	0.584	T7
SELENOF	0.435935	3.61065e-12	1.03517e-07	0.941	0.562	T7
CHMP2A	0.405896	3.66898e-12	1.0519e-07	0.961	0.63	T7
PPP1CA	0.473308	4.2107e-12	1.20721e-07	0.961	0.623	T7
SNHG29	0.606881	4.40007e-12	1.2615e-07	0.98	0.709	T7
PEBP1	0.505064	4.75867e-12	1.36431e-07	0.941	0.631	T7
RPN1	0.406594	4.79772e-12	1.37551e-07	0.902	0.509	T7
NDUFB3	0.421716	5.0185e-12	1.4388e-07	0.961	0.618	T7
SPINK1	0.860601	5.35729e-12	1.53593e-07	1	0.522	T7
RPS16	0.468171	6.92666e-12	1.98587e-07	1	0.852	T7
MRPL21	0.430724	7.08096e-12	2.03011e-07	0.902	0.46	T7
TUFM	0.48503	8.48635e-12	2.43304e-07	0.961	0.635	T7
BEX3	0.457332	1.07192e-11	3.07319e-07	0.902	0.442	T7
CCT8	0.469605	1.42562e-11	4.08725e-07	0.941	0.55	T7
PRDX2	0.471598	1.4701e-11	4.21477e-07	0.941	0.606	T7
SSR3	0.429882	1.48014e-11	4.24357e-07	0.941	0.573	T7
PHB	0.487319	1.57514e-11	4.51592e-07	0.922	0.605	T7
CTSH	0.416353	1.75478e-11	5.03097e-07	0.902	0.504	T7
ELOB	0.541553	1.87191e-11	5.36678e-07	1	0.844	T7
S100P	0.548333	2.00475e-11	5.74762e-07	0.961	0.563	T7
CD81	0.465795	2.13424e-11	6.11886e-07	0.922	0.593	T7
ATP5MD	0.595888	2.26679e-11	6.49889e-07	0.961	0.706	T7
PKM	0.813144	2.6015e-11	7.45851e-07	1	0.698	T7
MRPL33	0.409602	2.68918e-11	7.70987e-07	0.941	0.569	T7
YWHAE	0.491018	3.54183e-11	1.01544e-06	0.961	0.676	T7
EPN1	0.42022	4.8225e-11	1.38261e-06	0.922	0.565	T7
PGAM1	0.47902	4.98598e-11	1.42948e-06	0.941	0.497	T7
CD55	0.528388	5.64554e-11	1.61858e-06	0.902	0.529	T7
RANBP1	0.441303	6.16779e-11	1.7683e-06	0.98	0.581	T7
RPLP0	0.473958	6.19851e-11	1.77711e-06	1	0.876	T7
UQCR11	0.466645	7.72815e-11	2.21566e-06	0.961	0.712	T7
UBE2S	0.590059	8.01427e-11	2.29769e-06	0.941	0.572	T7
CD44	0.5049	8.90033e-11	2.55172e-06	0.863	0.397	T7
UBB	0.457061	9.15386e-11	2.62441e-06	0.961	0.884	T7
ATP6V0C	0.506192	1.01227e-10	2.90217e-06	0.941	0.712	T7
EIF4A1	0.438175	1.14343e-10	3.27821e-06	1	0.794	T7
CHCHD3	0.412653	1.15085e-10	3.29948e-06	0.784	0.394	T7
MRPL57	0.466384	1.23404e-10	3.53798e-06	0.882	0.577	T7
CYCS	0.41345	1.25401e-10	3.59526e-06	1	0.684	T7
FTH1	0.571244	1.5102e-10	4.32975e-06	1	0.959	T7
TMED2	0.427027	1.72745e-10	4.9526e-06	0.902	0.565	T7
LAMTOR5	0.450887	1.75538e-10	5.03268e-06	0.961	0.594	T7
SRSF9	0.467281	2.02986e-10	5.8196e-06	0.902	0.598	T7
RAN	0.550236	2.14831e-10	6.15919e-06	1	0.694	T7
CALR	0.464903	3.45565e-10	9.90736e-06	0.98	0.789	T7
PTMA	0.516929	4.11737e-10	1.18045e-05	1	0.949	T7
H2AFZ	0.642161	5.2708e-10	1.51114e-05	0.961	0.682	T7
PSME2	0.412204	5.6773e-10	1.62768e-05	0.961	0.647	T7
CYBA	0.44684	5.74976e-10	1.64846e-05	0.98	0.831	T7
SELENOW	0.579259	5.75089e-10	1.64878e-05	0.961	0.709	T7
NEDD8	0.406995	6.19157e-10	1.77512e-05	0.961	0.612	T7
TBCA	0.426627	6.2657e-10	1.79638e-05	0.961	0.628	T7
VDAC2	0.454092	6.2707e-10	1.79781e-05	0.98	0.618	T7
SNRPE	0.432687	6.64815e-10	1.90602e-05	0.961	0.575	T7
PPA1	0.407069	7.13307e-10	2.04505e-05	0.961	0.657	T7
RPL21	0.438171	1.12501e-09	3.22539e-05	1	0.843	T7
STARD10	0.422148	1.17595e-09	3.37146e-05	0.961	0.686	T7
SLC25A3	0.430165	1.21306e-09	3.47785e-05	0.941	0.736	T7
MRPL51	0.454559	1.30731e-09	3.74805e-05	0.941	0.584	T7
MDK	0.675379	1.53998e-09	4.41512e-05	0.98	0.678	T7
TOMM5	0.421087	1.60572e-09	4.6036e-05	0.922	0.585	T7
TM4SF1	0.693725	1.76859e-09	5.07054e-05	0.882	0.575	T7
EIF4A3	0.568158	1.79275e-09	5.13982e-05	0.902	0.531	T7
RPS12	0.436752	2.34029e-09	6.70961e-05	1	0.923	T7
PSMB2	0.43739	3.13423e-09	8.98585e-05	0.941	0.589	T7
BRI3	0.476664	4.37638e-09	0.000125471	0.961	0.66	T7
OST4	0.432577	5.86188e-09	0.00016806	0.922	0.693	T7
HMGN1	0.44018	5.97844e-09	0.000171402	0.98	0.725	T7
CDC42	0.458978	9.53372e-09	0.000273332	0.941	0.702	T7
CCL20	1.70448	2.26184e-08	0.00064847	0.392	0.137	T7
RPS2	0.418718	2.2877e-08	0.000655883	1	0.901	T7
MMP7	1.84546	2.51684e-08	0.000721577	0.49	0.178	T7
ATP1B1	0.805843	3.97952e-08	0.00114093	0.863	0.692	T7
RPL38	0.421311	7.5113e-08	0.00215349	1	0.849	T7
TUBA1B	0.560331	9.67297e-08	0.00277324	1	0.78	T7
HMGB1	0.508288	1.68987e-07	0.00484486	0.961	0.787	T7
ATP6V1F	0.421204	1.94456e-07	0.00557505	0.941	0.553	T7
C19orf33	0.509092	1.99973e-07	0.00573322	0.98	0.701	T7
SQSTM1	0.468924	1.1019e-06	0.0315916	0.922	0.808	T7
H2AFZ	0.97892	0	0	0.986	0.665	Proliferative.s
RANBP1	0.960046	0	0	0.971	0.56	Proliferative.s
RRM2	0.806424	0	0	0.889	0.181	Proliferative.s
UBE2C	0.785879	0	0	0.905	0.272	Proliferative.s
PCLAF	0.734092	0	0	0.907	0.226	Proliferative.s
ATAD2	0.722071	0	0	0.875	0.215	Proliferative.s
UBE2T	0.709198	0	0	0.908	0.255	Proliferative.s
TK1	0.705092	0	0	0.911	0.224	Proliferative.s
PCNA	0.650205	0	0	0.892	0.331	Proliferative.s
CTNNAL1	0.636583	0	0	0.827	0.301	Proliferative.s
DUT	0.619823	0	0	0.919	0.451	Proliferative.s
TPX2	0.613641	0	0	0.891	0.246	Proliferative.s
TOP2A	0.582006	0	0	0.876	0.216	Proliferative.s
MAD2L1	0.581505	0	0	0.871	0.217	Proliferative.s
CLSPN	0.571049	0	0	0.819	0.106	Proliferative.s
HELLS	0.568022	0	0	0.851	0.21	Proliferative.s
DNMT1	0.566848	0	0	0.872	0.323	Proliferative.s
CDC6	0.558634	0	0	0.803	0.126	Proliferative.s
CDK1	0.538098	0	0	0.846	0.151	Proliferative.s
TYMS	0.534545	0	0	0.834	0.161	Proliferative.s
MKI67	0.533423	0	0	0.769	0.17	Proliferative.s
ZWINT	0.531866	0	0	0.852	0.2	Proliferative.s
SLBP	0.531209	0	0	0.871	0.364	Proliferative.s
BIRC5	0.518629	0	0	0.872	0.213	Proliferative.s
BRCA1	0.513787	0	0	0.771	0.131	Proliferative.s
CENPW	0.507497	0	0	0.867	0.275	Proliferative.s
SMC2	0.50393	0	0	0.825	0.266	Proliferative.s
MCM7	0.503128	0	0	0.896	0.356	Proliferative.s
DTYMK	0.496621	0	0	0.892	0.348	Proliferative.s
CDCA4	0.496247	0	0	0.802	0.195	Proliferative.s
RAD51AP1	0.494881	0	0	0.793	0.128	Proliferative.s
ANLN	0.491625	0	0	0.783	0.157	Proliferative.s
HIST1H1D	0.485554	0	0	0.555	0.092	Proliferative.s
GINS2	0.479361	0	0	0.79	0.135	Proliferative.s
MCM4	0.478108	0	0	0.829	0.227	Proliferative.s
NETO2	0.476053	0	0	0.675	0.186	Proliferative.s
DHFR	0.465093	0	0	0.79	0.199	Proliferative.s
MCM3	0.437245	0	0	0.814	0.245	Proliferative.s
SMC4	0.432023	0	0	0.864	0.32	Proliferative.s
CENPU	0.423683	0	0	0.758	0.132	Proliferative.s
VRK1	0.422052	0	0	0.805	0.194	Proliferative.s
HAT1	0.408726	0	0	0.83	0.327	Proliferative.s
PA2G4	0.831845	1.77107e-305	5.07766e-301	0.957	0.564	Proliferative.s
ALYREF	0.505789	1.40603e-298	4.03108e-294	0.894	0.396	Proliferative.s
HMGB2	0.744818	4.50063e-298	1.29033e-293	0.951	0.456	Proliferative.s
CBX5	0.586429	2.49498e-294	7.1531e-290	0.851	0.363	Proliferative.s
CKS1B	0.72164	8.03708e-289	2.30423e-284	0.933	0.447	Proliferative.s
PRKDC	0.713044	3.03456e-288	8.70008e-284	0.897	0.459	Proliferative.s
CDK4	0.518852	3.669e-286	1.0519e-281	0.915	0.429	Proliferative.s
NASP	0.538367	1.04188e-284	2.98708e-280	0.942	0.463	Proliferative.s
STMN1	0.762348	1.30245e-284	3.73413e-280	0.972	0.502	Proliferative.s
TUBB	0.841135	1.99458e-282	5.71846e-278	0.988	0.636	Proliferative.s
PPM1G	0.646967	3.09281e-282	8.86708e-278	0.919	0.509	Proliferative.s
SMC1A	0.452225	1.97455e-280	5.66103e-276	0.845	0.359	Proliferative.s
SMC3	0.555629	1.04374e-279	2.99239e-275	0.853	0.385	Proliferative.s
SUPT16H	0.611456	4.86763e-279	1.39555e-274	0.877	0.422	Proliferative.s
TUBA1B	0.850285	1.99066e-271	5.70723e-267	0.989	0.769	Proliferative.s
DEK	0.643754	1.80092e-266	5.16325e-262	0.939	0.552	Proliferative.s
GCSH	0.508449	1.14467e-263	3.28178e-259	0.871	0.396	Proliferative.s
TMEM106C	0.461622	7.01382e-263	2.01086e-258	0.881	0.403	Proliferative.s
HMGA2	0.543858	2.67004e-258	7.65499e-254	0.694	0.225	Proliferative.s
RPA3	0.540036	2.9048e-258	8.32805e-254	0.928	0.47	Proliferative.s
HPRT1	0.446831	7.48477e-257	2.14588e-252	0.859	0.38	Proliferative.s
CALB2	0.624384	2.47396e-256	7.09285e-252	0.602	0.173	Proliferative.s
CASC19	0.859507	4.33433e-256	1.24265e-251	0.724	0.255	Proliferative.s
GGCT	0.50694	1.20118e-253	3.44378e-249	0.904	0.436	Proliferative.s
PTMA	0.671803	2.48786e-252	7.13269e-248	1	0.947	Proliferative.s
SIVA1	0.652083	1.37189e-247	3.93322e-243	0.91	0.512	Proliferative.s
CKLF	0.544952	9.69453e-247	2.77942e-242	0.886	0.429	Proliferative.s
SNRPG	0.624892	1.44459e-246	4.14164e-242	0.958	0.62	Proliferative.s
FABP5	0.67841	2.94796e-246	8.4518e-242	0.931	0.492	Proliferative.s
PTGES3	0.671889	9.46144e-246	2.7126e-241	0.965	0.631	Proliferative.s
PLEK2	0.617555	1.50533e-240	4.31578e-236	0.811	0.363	Proliferative.s
ABCE1	0.508563	5.97636e-239	1.71342e-234	0.839	0.378	Proliferative.s
EIF2S1	0.48819	1.96048e-238	5.62069e-234	0.842	0.408	Proliferative.s
CENPX	0.556643	1.44063e-237	4.13028e-233	0.936	0.54	Proliferative.s
HMGB1	0.649692	8.33489e-237	2.38961e-232	0.992	0.776	Proliferative.s
EREG	0.529645	2.3483e-235	6.73259e-231	0.682	0.227	Proliferative.s
NCL	0.755753	4.66196e-235	1.33658e-230	0.967	0.639	Proliferative.s
DKK1	0.823742	6.01872e-232	1.72557e-227	0.596	0.183	Proliferative.s
KPNB1	0.544996	4.04935e-228	1.16095e-223	0.908	0.517	Proliferative.s
ERH	0.582719	6.06303e-227	1.73827e-222	0.947	0.57	Proliferative.s
HMGA1	0.767883	4.57029e-225	1.3103e-220	0.971	0.651	Proliferative.s
LSM4	0.452903	3.4721e-222	9.9545e-218	0.929	0.502	Proliferative.s
ANP32B	0.606677	8.20567e-221	2.35257e-216	0.951	0.586	Proliferative.s
DMKN	0.504305	1.72282e-220	4.93932e-216	0.806	0.348	Proliferative.s
SNRPE	0.603069	1.83585e-218	5.26338e-214	0.953	0.555	Proliferative.s
HSPD1	0.646984	2.68217e-217	7.68977e-213	0.978	0.678	Proliferative.s
RAN	0.637199	5.00387e-217	1.43461e-212	0.975	0.679	Proliferative.s
MED30	0.520596	4.62815e-215	1.32689e-210	0.837	0.377	Proliferative.s
LSM3	0.438983	2.78866e-212	7.99508e-208	0.92	0.506	Proliferative.s
SNRPD1	0.520677	3.30261e-210	9.46858e-206	0.947	0.535	Proliferative.s
ENO1	0.655342	1.4291e-209	4.09724e-205	0.977	0.692	Proliferative.s
SRM	0.419939	1.95645e-209	5.60914e-205	0.887	0.433	Proliferative.s
MRPS10	0.424297	1.20672e-208	3.45966e-204	0.857	0.404	Proliferative.s
AKAP12	0.56958	2.28998e-208	6.56537e-204	0.609	0.199	Proliferative.s
ARPC5L	0.447451	9.60765e-208	2.75451e-203	0.908	0.51	Proliferative.s
SERBP1	0.599475	3.27653e-207	9.39381e-203	0.957	0.651	Proliferative.s
KLK6	0.643201	5.51059e-207	1.57989e-202	0.651	0.226	Proliferative.s
IL1RL1	0.514423	5.53726e-207	1.58753e-202	0.473	0.124	Proliferative.s
KLK10	0.520364	3.03652e-205	8.70571e-201	0.596	0.195	Proliferative.s
LDHB	0.60472	4.08393e-202	1.17086e-197	0.936	0.533	Proliferative.s
NAP1L1	0.602716	6.29138e-202	1.80374e-197	0.924	0.506	Proliferative.s
DCBLD2	0.925789	6.74236e-202	1.93303e-197	0.704	0.294	Proliferative.s
NUCKS1	0.618961	1.21458e-200	3.48219e-196	0.938	0.573	Proliferative.s
FSCN1	0.450466	1.4257e-200	4.08749e-196	0.661	0.25	Proliferative.s
HIST1H4C	0.965253	2.89594e-199	8.30266e-195	0.917	0.541	Proliferative.s
YBX1	0.618464	7.75403e-198	2.22308e-193	0.988	0.741	Proliferative.s
NDUFB9	0.992379	3.36716e-197	9.65365e-193	0.942	0.638	Proliferative.s
NME1	0.501311	7.86246e-197	2.25417e-192	0.932	0.516	Proliferative.s
CXCL5	0.511161	1.53888e-195	4.41196e-191	0.662	0.233	Proliferative.s
TNFRSF6B	0.780639	1.48639e-194	4.26148e-190	0.633	0.235	Proliferative.s
CCT2	0.451094	5.35845e-194	1.53627e-189	0.929	0.513	Proliferative.s
LSM8	0.718038	1.32188e-193	3.78984e-189	0.89	0.537	Proliferative.s
LSM5	0.432714	4.46485e-193	1.28007e-188	0.929	0.523	Proliferative.s
XRCC5	0.52199	2.72649e-190	7.81685e-186	0.932	0.572	Proliferative.s
S100A2	1.18041	3.79032e-190	1.08669e-185	0.692	0.295	Proliferative.s
YWHAQ	0.474765	1.01482e-189	2.90948e-185	0.953	0.566	Proliferative.s
NDUFAF8	0.44549	6.85856e-189	1.96635e-184	0.892	0.492	Proliferative.s
HSP90AA1	0.697923	5.16908e-185	1.48197e-180	0.987	0.87	Proliferative.s
TXN	0.551357	4.69249e-184	1.34534e-179	0.99	0.813	Proliferative.s
GLO1	0.444149	8.28418e-184	2.37507e-179	0.913	0.482	Proliferative.s
PEG10	0.450987	2.87147e-183	8.2325e-179	0.68	0.258	Proliferative.s
CCT7	0.416434	4.55083e-183	1.30472e-178	0.927	0.523	Proliferative.s
H2AFV	0.463472	1.28736e-182	3.69085e-178	0.958	0.57	Proliferative.s
ANAPC11	0.492744	2.24661e-182	6.44103e-178	0.934	0.57	Proliferative.s
IGFBP6	0.470815	6.00092e-182	1.72047e-177	0.599	0.215	Proliferative.s
CCT4	0.459759	6.51315e-182	1.86732e-177	0.942	0.56	Proliferative.s
SRSF9	0.49937	8.4409e-182	2.42001e-177	0.93	0.58	Proliferative.s
PVT1	0.481717	1.17204e-181	3.36025e-177	0.765	0.342	Proliferative.s
SET	0.567929	2.71707e-181	7.78984e-177	0.962	0.656	Proliferative.s
CAV1	0.9848	5.66038e-180	1.62283e-175	0.647	0.253	Proliferative.s
ANXA5	0.793627	1.06285e-179	3.0472e-175	0.908	0.541	Proliferative.s
TATDN1	0.646087	2.40321e-179	6.89002e-175	0.872	0.464	Proliferative.s
AP2S1	0.45626	1.45035e-178	4.15817e-174	0.947	0.607	Proliferative.s
NME2	0.559965	4.00472e-176	1.14815e-171	0.99	0.768	Proliferative.s
FLNA	0.707867	7.86871e-175	2.25596e-170	0.759	0.356	Proliferative.s
PSMD2	0.405698	3.35434e-174	9.61688e-170	0.879	0.468	Proliferative.s
MSN	0.440808	7.25584e-173	2.08025e-168	0.655	0.264	Proliferative.s
SNRPF	0.438464	1.45035e-172	4.15816e-168	0.949	0.552	Proliferative.s
BZW1	0.597609	1.03974e-171	2.98093e-167	0.918	0.581	Proliferative.s
TNFRSF12A	0.808146	2.48773e-170	7.13232e-166	0.82	0.454	Proliferative.s
DHRS9	0.531729	9.76506e-170	2.79964e-165	0.586	0.209	Proliferative.s
PLAU	0.510197	4.37852e-169	1.25532e-164	0.619	0.232	Proliferative.s
DDX18	0.467696	2.26763e-168	6.50129e-164	0.916	0.553	Proliferative.s
PPP1R14B	0.512688	5.14139e-167	1.47404e-162	0.933	0.581	Proliferative.s
METRN	0.562381	9.41397e-167	2.69899e-162	0.717	0.338	Proliferative.s
CCT6A	0.442807	1.35256e-166	3.8778e-162	0.954	0.586	Proliferative.s
PSMA3	0.43858	5.19396e-166	1.48911e-161	0.899	0.535	Proliferative.s
NONO	0.426129	9.3661e-166	2.68526e-161	0.908	0.535	Proliferative.s
SF3B6	0.53753	1.42374e-165	4.08186e-161	0.95	0.606	Proliferative.s
NAA10	0.421621	1.03393e-159	2.96427e-155	0.904	0.525	Proliferative.s
MZT2A	0.439307	4.99471e-159	1.43198e-154	0.941	0.584	Proliferative.s
TOMM5	0.436032	7.27366e-159	2.08536e-154	0.941	0.565	Proliferative.s
SFTA2	0.407195	8.60743e-159	2.46775e-154	0.728	0.312	Proliferative.s
EIF6	0.466608	2.40048e-158	6.88217e-154	0.94	0.61	Proliferative.s
RPS2	0.621627	1.80718e-157	5.18117e-153	0.997	0.896	Proliferative.s
PFDN2	0.436992	3.7236e-157	1.06755e-152	0.947	0.565	Proliferative.s
CCT3	0.461377	3.76715e-157	1.08004e-152	0.963	0.598	Proliferative.s
RPS26	0.493942	1.01671e-156	2.9149e-152	0.985	0.775	Proliferative.s
MGST1	0.506173	1.51704e-156	4.34934e-152	0.884	0.508	Proliferative.s
SLIRP	0.471027	1.76049e-156	5.04733e-152	0.939	0.598	Proliferative.s
PARK7	0.413745	5.96946e-155	1.71145e-150	0.941	0.605	Proliferative.s
CAV2	0.893114	4.11825e-153	1.1807e-148	0.69	0.319	Proliferative.s
JPT1	0.555591	6.5177e-150	1.86862e-145	0.974	0.737	Proliferative.s
RPL35	0.47888	4.05867e-148	1.16362e-143	0.998	0.892	Proliferative.s
RHOD	0.412284	3.11384e-147	8.92739e-143	0.781	0.389	Proliferative.s
PPIA	0.460551	7.73423e-147	2.2174e-142	0.991	0.842	Proliferative.s
S100A16	0.533049	1.4836e-146	4.25349e-142	0.904	0.57	Proliferative.s
MET	0.817485	6.87965e-146	1.9724e-141	0.763	0.427	Proliferative.s
ARL4C	0.51386	1.20038e-145	3.4415e-141	0.673	0.301	Proliferative.s
UBE2S	0.436534	2.1241e-142	6.08979e-138	0.947	0.552	Proliferative.s
CALM2	0.469652	3.07227e-140	8.80821e-136	0.981	0.814	Proliferative.s
SYPL1	0.413653	1.4196e-139	4.06999e-135	0.846	0.486	Proliferative.s
MAP4K4	0.449587	1.08003e-138	3.09646e-134	0.789	0.43	Proliferative.s
G0S2	0.629531	3.17398e-138	9.09979e-134	0.716	0.335	Proliferative.s
COMT	0.464353	4.69548e-138	1.34619e-133	0.887	0.539	Proliferative.s
LRATD2	0.448981	7.81595e-138	2.24083e-133	0.776	0.384	Proliferative.s
AHNAK2	0.434454	1.47903e-137	4.24037e-133	0.619	0.249	Proliferative.s
EIF5B	0.411006	6.90297e-137	1.97908e-132	0.912	0.6	Proliferative.s
NPM1	0.44539	9.34261e-137	2.67853e-132	0.982	0.73	Proliferative.s
RPL27	0.473628	4.25923e-136	1.22112e-131	0.99	0.812	Proliferative.s
RPS3A	0.490566	4.86463e-136	1.39469e-131	0.997	0.871	Proliferative.s
HSBP1	0.417523	6.80083e-136	1.9498e-131	0.926	0.588	Proliferative.s
HSPE1	0.433765	7.53958e-134	2.1616e-129	0.983	0.736	Proliferative.s
GAPDH	0.451776	1.89577e-133	5.43517e-129	0.997	0.889	Proliferative.s
TMSB10	0.491886	3.69703e-133	1.05994e-128	1	0.977	Proliferative.s
SUMO2	0.477689	1.37173e-132	3.93275e-128	0.966	0.682	Proliferative.s
HSP90AB1	0.463771	2.88886e-132	8.28235e-128	0.992	0.831	Proliferative.s
TUBA1C	0.467333	3.71414e-132	1.06484e-127	0.979	0.708	Proliferative.s
PHLDA1	0.694395	3.71356e-131	1.06468e-126	0.708	0.368	Proliferative.s
PKM	0.409175	8.03494e-131	2.30362e-126	0.962	0.684	Proliferative.s
APRT	0.415108	1.07821e-129	3.09124e-125	0.943	0.629	Proliferative.s
PSMA7	0.461884	1.12928e-129	3.23764e-125	0.979	0.687	Proliferative.s
RTN4	0.537385	4.95963e-129	1.42193e-124	0.876	0.583	Proliferative.s
SNRPB	0.445909	1.41407e-128	4.05414e-124	0.955	0.614	Proliferative.s
RPL7	0.436809	2.22938e-127	6.39163e-123	0.987	0.796	Proliferative.s
CALM1	0.44895	2.38421e-127	6.83554e-123	0.961	0.732	Proliferative.s
ATP5MPL	0.422366	5.93126e-127	1.70049e-122	0.948	0.659	Proliferative.s
RPL23A	0.439914	4.34771e-126	1.24649e-121	0.996	0.848	Proliferative.s
RPS27A	0.452629	1.78715e-125	5.12375e-121	0.996	0.885	Proliferative.s
PDIA6	0.414219	2.78051e-123	7.97172e-119	0.925	0.62	Proliferative.s
RPS29	0.497317	6.61586e-123	1.89677e-118	0.99	0.869	Proliferative.s
MAL2	0.65485	2.17938e-122	6.24829e-118	0.905	0.66	Proliferative.s
ASPH	0.62882	7.29285e-122	2.09086e-117	0.808	0.503	Proliferative.s
KTN1	0.553755	1.05329e-121	3.01978e-117	0.881	0.608	Proliferative.s
ITGB1	0.690166	7.69776e-118	2.20695e-113	0.866	0.602	Proliferative.s
TUBB4B	0.429655	1.67551e-117	4.8037e-113	0.976	0.721	Proliferative.s
RPL37A	0.441227	2.44404e-110	7.00706e-106	0.995	0.855	Proliferative.s
RPS20	0.419541	3.32893e-110	9.54405e-106	0.957	0.698	Proliferative.s
LGALS1	0.491427	3.47555e-110	9.9644e-106	0.742	0.387	Proliferative.s
RPSA	0.405605	4.49727e-109	1.28937e-104	0.994	0.826	Proliferative.s
TES	0.541328	2.86317e-108	8.2087e-104	0.777	0.487	Proliferative.s
CAPZA2	0.406879	3.45907e-108	9.91716e-104	0.878	0.556	Proliferative.s
COL17A1	0.541916	1.41528e-107	4.0576e-103	0.662	0.346	Proliferative.s
COTL1	0.437166	2.31693e-107	6.64264e-103	0.818	0.501	Proliferative.s
VIM	0.777877	5.66456e-106	1.62403e-101	0.702	0.417	Proliferative.s
AL365226.2	0.494549	1.54223e-105	4.42157e-101	0.622	0.281	Proliferative.s
ANXA1	0.687973	1.10121e-100	3.15717e-96	0.747	0.466	Proliferative.s
ITGA3	0.423064	1.8752e-99	5.37621e-95	0.758	0.449	Proliferative.s
RPS4X	0.460226	7.11191e-99	2.03899e-94	0.993	0.868	Proliferative.s
RPL36A	0.418257	2.12769e-98	6.10008e-94	0.992	0.828	Proliferative.s
KRT7	0.477921	9.15278e-95	2.6241e-90	0.792	0.486	Proliferative.s
ITGA6	0.468142	5.9412e-93	1.70334e-88	0.809	0.539	Proliferative.s
F3	0.491298	8.81557e-82	2.52743e-77	0.706	0.424	Proliferative.s
MT2A	0.682716	4.15542e-81	1.19136e-76	0.891	0.683	Proliferative.s
KRT18	0.436264	6.55817e-79	1.88023e-74	0.99	0.908	Proliferative.s
CENPF	1.58628	0	0	0.935	0.193	Proliferative.g2m
TOP2A	1.52432	0	0	0.943	0.199	Proliferative.g2m
UBE2C	1.35002	0	0	0.917	0.26	Proliferative.g2m
CAV1	1.31736	0	0	0.683	0.243	Proliferative.g2m
ASPM	1.26458	0	0	0.86	0.108	Proliferative.g2m
TPX2	1.24189	0	0	0.939	0.23	Proliferative.g2m
ARL6IP1	1.18637	0	0	0.939	0.617	Proliferative.g2m
DCBLD2	1.12686	0	0	0.727	0.285	Proliferative.g2m
CCNB1	1.12591	0	0	0.909	0.185	Proliferative.g2m
CDC20	1.05271	0	0	0.926	0.195	Proliferative.g2m
HMGB2	1.03169	0	0	0.957	0.447	Proliferative.g2m
CKS2	1.01466	0	0	0.9	0.399	Proliferative.g2m
PTTG1	1.00306	0	0	0.899	0.246	Proliferative.g2m
KPNA2	0.97656	0	0	0.918	0.354	Proliferative.g2m
H2AFZ	0.958629	0	0	0.973	0.661	Proliferative.g2m
MKI67	0.951329	0	0	0.885	0.15	Proliferative.g2m
NUCKS1	0.936889	0	0	0.944	0.566	Proliferative.g2m
UBE2S	0.917815	0	0	0.956	0.544	Proliferative.g2m
DLGAP5	0.910076	0	0	0.857	0.096	Proliferative.g2m
BIRC5	0.890947	0	0	0.916	0.197	Proliferative.g2m
STMN1	0.875009	0	0	0.955	0.495	Proliferative.g2m
CDKN3	0.838486	0	0	0.829	0.192	Proliferative.g2m
CENPE	0.824499	0	0	0.827	0.102	Proliferative.g2m
HMMR	0.823266	0	0	0.825	0.096	Proliferative.g2m
KIF20B	0.820166	0	0	0.843	0.166	Proliferative.g2m
CKS1B	0.801669	0	0	0.914	0.439	Proliferative.g2m
DKK1	0.797595	0	0	0.61	0.174	Proliferative.g2m
CDK1	0.770167	0	0	0.75	0.146	Proliferative.g2m
SMC4	0.753131	0	0	0.894	0.308	Proliferative.g2m
HMGB1	0.749069	0	0	0.984	0.772	Proliferative.g2m
ANLN	0.733286	0	0	0.845	0.141	Proliferative.g2m
RAD21	0.731908	0	0	0.924	0.468	Proliferative.g2m
PLK1	0.703056	0	0	0.817	0.097	Proliferative.g2m
AKAP12	0.693465	0	0	0.63	0.19	Proliferative.g2m
CALB2	0.689487	0	0	0.62	0.164	Proliferative.g2m
MAD2L1	0.677955	0	0	0.847	0.206	Proliferative.g2m
MED30	0.675534	0	0	0.827	0.37	Proliferative.g2m
PRC1	0.673613	0	0	0.85	0.158	Proliferative.g2m
HMGB3	0.664682	0	0	0.859	0.361	Proliferative.g2m
HMGA2	0.663483	0	0	0.723	0.214	Proliferative.g2m
LBR	0.663292	0	0	0.866	0.334	Proliferative.g2m
KLK6	0.661313	0	0	0.677	0.216	Proliferative.g2m
NUSAP1	0.657196	0	0	0.82	0.151	Proliferative.g2m
CCNB2	0.655584	0	0	0.817	0.127	Proliferative.g2m
CCNA2	0.655388	0	0	0.811	0.1	Proliferative.g2m
CENPW	0.647104	0	0	0.845	0.266	Proliferative.g2m
KIF4A	0.636017	0	0	0.819	0.102	Proliferative.g2m
ECT2	0.629524	0	0	0.848	0.228	Proliferative.g2m
DEPDC1	0.62443	0	0	0.778	0.069	Proliferative.g2m
AURKA	0.610959	0	0	0.793	0.173	Proliferative.g2m
EREG	0.587993	0	0	0.703	0.217	Proliferative.g2m
SMC2	0.585339	0	0	0.819	0.256	Proliferative.g2m
SGO2	0.584246	0	0	0.765	0.12	Proliferative.g2m
TACC3	0.582765	0	0	0.846	0.158	Proliferative.g2m
NEK2	0.579513	0	0	0.783	0.096	Proliferative.g2m
BUB1	0.57932	0	0	0.814	0.092	Proliferative.g2m
NUF2	0.57408	0	0	0.802	0.108	Proliferative.g2m
DTYMK	0.573972	0	0	0.864	0.34	Proliferative.g2m
PHF19	0.568055	0	0	0.83	0.228	Proliferative.g2m
CCDC88A	0.56419	0	0	0.721	0.256	Proliferative.g2m
ANP32E	0.553154	0	0	0.872	0.365	Proliferative.g2m
KIF14	0.553145	0	0	0.713	0.069	Proliferative.g2m
CEP55	0.548415	0	0	0.781	0.094	Proliferative.g2m
AXL	0.530935	0	0	0.611	0.161	Proliferative.g2m
MIS18BP1	0.524242	0	0	0.817	0.301	Proliferative.g2m
CENPA	0.502345	0	0	0.714	0.073	Proliferative.g2m
AURKB	0.496462	0	0	0.777	0.112	Proliferative.g2m
KIF2C	0.495928	0	0	0.772	0.081	Proliferative.g2m
BUB3	0.481683	0	0	0.859	0.406	Proliferative.g2m
PRR11	0.468568	0	0	0.752	0.088	Proliferative.g2m
UBE2T	0.462302	0	0	0.799	0.252	Proliferative.g2m
TROAP	0.457432	0	0	0.755	0.13	Proliferative.g2m
CDCA8	0.451193	0	0	0.735	0.106	Proliferative.g2m
CKAP2	0.440251	0	0	0.706	0.147	Proliferative.g2m
RACGAP1	0.429047	0	0	0.778	0.136	Proliferative.g2m
HJURP	0.428753	0	0	0.635	0.072	Proliferative.g2m
GTSE1	0.427842	0	0	0.644	0.068	Proliferative.g2m
KIF11	0.427826	0	0	0.733	0.096	Proliferative.g2m
NCAPD2	0.4249	0	0	0.787	0.179	Proliferative.g2m
KIF23	0.42258	0	0	0.71	0.076	Proliferative.g2m
CDCA3	0.415523	0	0	0.72	0.111	Proliferative.g2m
SKA2	0.41251	0	0	0.798	0.278	Proliferative.g2m
PBK	0.40722	0	0	0.746	0.109	Proliferative.g2m
LSM5	0.608763	1.60551e-306	4.60299e-302	0.919	0.517	Proliferative.g2m
H2AFV	0.590973	5.44177e-304	1.56015e-299	0.931	0.565	Proliferative.g2m
CNIH4	0.459092	6.60992e-304	1.89506e-299	0.868	0.429	Proliferative.g2m
CBX5	0.504992	3.54349e-303	1.01592e-298	0.805	0.358	Proliferative.g2m
PLAU	0.684439	3.58962e-298	1.02914e-293	0.659	0.221	Proliferative.g2m
SLC4A7	0.456731	8.79316e-298	2.521e-293	0.663	0.231	Proliferative.g2m
TUBA1B	0.803012	2.26234e-294	6.48614e-290	0.976	0.766	Proliferative.g2m
FLNA	0.924489	2.88187e-288	8.26231e-284	0.785	0.346	Proliferative.g2m
LSM8	0.773278	1.58949e-285	4.55707e-281	0.895	0.53	Proliferative.g2m
SMC3	0.444295	3.32348e-284	9.52841e-280	0.82	0.379	Proliferative.g2m
TNFRSF6B	0.712846	3.8447e-284	1.10228e-279	0.662	0.226	Proliferative.g2m
CAV2	1.22434	4.38984e-283	1.25857e-278	0.711	0.311	Proliferative.g2m
PRKDC	0.576051	2.75048e-280	7.88562e-276	0.875	0.453	Proliferative.g2m
KLK10	0.495292	1.09186e-279	3.13035e-275	0.607	0.187	Proliferative.g2m
RANBP1	0.732362	1.85225e-278	5.31041e-274	0.936	0.555	Proliferative.g2m
SYPL1	0.62694	2.53242e-278	7.26046e-274	0.869	0.478	Proliferative.g2m
NCEH1	0.424705	1.23108e-277	3.52951e-273	0.721	0.282	Proliferative.g2m
SUPT16H	0.510103	1.43664e-273	4.11885e-269	0.843	0.416	Proliferative.g2m
CASC8	0.486655	8.67868e-273	2.48818e-268	0.636	0.211	Proliferative.g2m
MET	1.06534	1.54831e-272	4.43899e-268	0.827	0.416	Proliferative.g2m
MSN	0.520015	2.57591e-272	7.38514e-268	0.682	0.254	Proliferative.g2m
TATDN1	0.783897	6.05851e-270	1.73697e-265	0.863	0.457	Proliferative.g2m
XPO1	0.435283	9.52885e-270	2.73192e-265	0.888	0.46	Proliferative.g2m
CALM2	0.708036	1.22572e-267	3.51415e-263	0.985	0.81	Proliferative.g2m
CASC19	0.672996	1.47693e-265	4.23436e-261	0.691	0.249	Proliferative.g2m
LRATD2	0.733701	2.46834e-265	7.07672e-261	0.813	0.374	Proliferative.g2m
JPT1	0.757414	2.72658e-264	7.81711e-260	0.97	0.733	Proliferative.g2m
S100A2	0.876691	1.8609e-262	5.33519e-258	0.741	0.284	Proliferative.g2m
IGFBP6	0.447929	3.04465e-262	8.72902e-258	0.626	0.206	Proliferative.g2m
NDUFB9	0.920768	2.71948e-260	7.79675e-256	0.947	0.632	Proliferative.g2m
ABCE1	0.46482	4.44982e-260	1.27576e-255	0.799	0.373	Proliferative.g2m
PLEK2	0.47793	6.8287e-259	1.95779e-254	0.795	0.355	Proliferative.g2m
IL1RL1	0.453761	2.37159e-258	6.79934e-254	0.468	0.118	Proliferative.g2m
CKLF	0.47827	6.72257e-258	1.92736e-253	0.85	0.423	Proliferative.g2m
PVT1	0.577479	1.67925e-256	4.81442e-252	0.782	0.333	Proliferative.g2m
EMP3	0.588048	1.86746e-255	5.35401e-251	0.71	0.28	Proliferative.g2m
PA2G4	0.620344	5.45963e-254	1.56528e-249	0.927	0.559	Proliferative.g2m
CXCL5	0.46467	5.65216e-254	1.62047e-249	0.662	0.225	Proliferative.g2m
TUBB	0.579459	4.32808e-253	1.24086e-248	0.966	0.631	Proliferative.g2m
TNFRSF12A	0.830324	5.63825e-253	1.61649e-248	0.848	0.445	Proliferative.g2m
FSCN1	0.410985	1.30115e-252	3.73041e-248	0.662	0.242	Proliferative.g2m
PTMA	0.640025	4.89795e-251	1.40424e-246	0.997	0.946	Proliferative.g2m
MAP4K4	0.578961	1.74485e-247	5.00248e-243	0.829	0.42	Proliferative.g2m
HP1BP3	0.433943	6.88611e-247	1.97425e-242	0.902	0.515	Proliferative.g2m
DNAJC2	0.413984	2.16593e-245	6.20971e-241	0.829	0.416	Proliferative.g2m
DEK	0.483169	8.93034e-242	2.56033e-237	0.911	0.547	Proliferative.g2m
ARL4C	0.643169	2.6387e-240	7.56516e-236	0.692	0.292	Proliferative.g2m
MIR205HG	0.643474	6.86019e-240	1.96682e-235	0.492	0.137	Proliferative.g2m
RNF139	0.446597	1.10828e-239	3.17744e-235	0.766	0.328	Proliferative.g2m
PPM1G	0.442464	2.71717e-238	7.79012e-234	0.898	0.503	Proliferative.g2m
TUBA1C	0.720327	7.4778e-238	2.14388e-233	0.961	0.705	Proliferative.g2m
RAN	0.598343	1.2372e-237	3.54706e-233	0.976	0.673	Proliferative.g2m
SLC38A1	0.417038	2.65777e-237	7.61983e-233	0.803	0.379	Proliferative.g2m
FAM3C	0.704656	3.4281e-236	9.82837e-232	0.856	0.455	Proliferative.g2m
PSMD1	0.430053	1.21219e-235	3.47534e-231	0.863	0.471	Proliferative.g2m
HMGA1	0.754733	1.75821e-235	5.04077e-231	0.958	0.646	Proliferative.g2m
TFPI	0.416189	6.73541e-234	1.93104e-229	0.696	0.264	Proliferative.g2m
PSMD11	0.431075	1.05398e-233	3.02177e-229	0.869	0.475	Proliferative.g2m
KTN1	0.674775	1.36886e-233	3.92452e-229	0.918	0.6	Proliferative.g2m
PTGES3	0.586362	3.2902e-233	9.433e-229	0.947	0.627	Proliferative.g2m
ITGB1	0.96572	7.67452e-233	2.20029e-228	0.903	0.595	Proliferative.g2m
SEPTIN7	0.453074	3.59791e-232	1.03152e-227	0.898	0.523	Proliferative.g2m
BZW1	0.640051	1.13128e-230	3.24338e-226	0.918	0.575	Proliferative.g2m
ANP32B	0.550636	1.34058e-230	3.84345e-226	0.925	0.581	Proliferative.g2m
ALCAM	0.508373	3.79265e-227	1.08735e-222	0.695	0.283	Proliferative.g2m
GLRX5	0.444063	6.54844e-226	1.87744e-221	0.856	0.471	Proliferative.g2m
ACTN1	0.420374	6.81515e-226	1.9539e-221	0.84	0.435	Proliferative.g2m
THOC2	0.424674	9.73147e-226	2.79001e-221	0.874	0.485	Proliferative.g2m
MTDH	0.508713	3.24332e-225	9.29859e-221	0.913	0.572	Proliferative.g2m
PLS3	0.409312	6.43376e-225	1.84456e-220	0.785	0.367	Proliferative.g2m
ITGA6	0.827766	9.51371e-225	2.72758e-220	0.881	0.529	Proliferative.g2m
ASPH	0.770622	1.26552e-222	3.62825e-218	0.85	0.494	Proliferative.g2m
RTN4	0.661108	1.21587e-221	3.4859e-217	0.893	0.576	Proliferative.g2m
VIM	1.07468	3.57721e-221	1.02559e-216	0.762	0.407	Proliferative.g2m
G0S2	0.691058	1.35016e-217	3.87092e-213	0.739	0.326	Proliferative.g2m
ENO1	0.584747	4.39237e-217	1.25929e-212	0.964	0.688	Proliferative.g2m
PHLDA1	0.781771	7.07306e-217	2.02785e-212	0.742	0.36	Proliferative.g2m
LSM3	0.412377	1.39765e-215	4.00706e-211	0.869	0.502	Proliferative.g2m
PPP1R14B	0.520808	4.01644e-215	1.15151e-210	0.928	0.575	Proliferative.g2m
[truncated: 2,073 more rows]

## Sheet: Table S4
Table S4. Summary of DEGs between malignant and nonmalignant epithelial cells
Gene	avg_logFC	p_val	p_val_adj	pct.1	pct.2	Cluster
S100A2	2.0781	0	0	0.504	0.055	Malignant
CAV1	1.8745	0	0	0.436	0.049	Malignant
CAV2	1.7557	0	0	0.516	0.094	Malignant
NDUFB9	1.5016	0	0	0.88	0.341	Malignant
SERPINA1	1.40251	0	0	0.65	0.198	Malignant
DCBLD2	1.32529	0	0	0.504	0.054	Malignant
MET	1.29943	0	0	0.611	0.216	Malignant
ITGB1	1.21061	0	0	0.792	0.373	Malignant
RPL36A	1.16957	0	0	0.983	0.634	Malignant
VIM	1.14358	0	0	0.555	0.261	Malignant
PCSK1N	1.13515	0	0	0.359	0.058	Malignant
HMGA1	1.12212	0	0	0.873	0.385	Malignant
RPL37A	1.10727	0	0	0.99	0.687	Malignant
RPS21	1.10037	0	0	0.991	0.725	Malignant
RPS8	1.09955	0	0	0.986	0.701	Malignant
MAL2	1.09664	0	0	0.807	0.489	Malignant
RPS4X	1.09583	0	0	0.985	0.722	Malignant
RPS16	1.0908	0	0	0.982	0.672	Malignant
S100A10	1.08335	0	0	0.964	0.608	Malignant
GAPDH	1.05294	0	0	0.989	0.764	Malignant
LY6D	1.02507	0	0	0.318	0.022	Malignant
RPS7	1.02473	0	0	0.986	0.664	Malignant
TATDN1	1.02053	0	0	0.732	0.144	Malignant
RPS2	1.01409	0	0	0.983	0.788	Malignant
RPS29	1.00886	0	0	0.98	0.729	Malignant
PDCD5	0.946402	0	0	0.831	0.26	Malignant
RPL39	0.92854	0	0	0.987	0.755	Malignant
NACA	0.927178	0	0	0.972	0.629	Malignant
RPS15A	0.926414	0	0	0.984	0.706	Malignant
EPCAM	0.925689	0	0	0.924	0.533	Malignant
RPL5	0.91995	0	0	0.976	0.611	Malignant
RPL7A	0.916133	0	0	0.991	0.77	Malignant
AL365226.2	0.912538	0	0	0.432	0.116	Malignant
RPL15	0.912531	0	0	0.982	0.713	Malignant
TNFRSF12A	0.906638	0	0	0.689	0.175	Malignant
RPL38	0.905227	0	0	0.979	0.67	Malignant
RPL12	0.902597	0	0	0.99	0.813	Malignant
RPL37	0.901182	0	0	0.991	0.769	Malignant
RPL35A	0.895661	0	0	0.984	0.703	Malignant
PSMA7	0.892963	0	0	0.912	0.412	Malignant
FAM3C	0.89163	0	0	0.667	0.228	Malignant
RPS18	0.888776	0	0	0.997	0.876	Malignant
RPS3A	0.874766	0	0	0.984	0.729	Malignant
RPL6	0.869853	0	0	0.98	0.694	Malignant
RPL35	0.866359	0	0	0.989	0.772	Malignant
NME2	0.862892	0	0	0.956	0.535	Malignant
SET	0.862844	0	0	0.892	0.368	Malignant
TNFRSF6B	0.862277	0	0	0.403	0.053	Malignant
RPL34	0.860869	0	0	0.987	0.724	Malignant
MIR205HG	0.86015	0	0	0.269	0.014	Malignant
SNHG6	0.859634	0	0	0.871	0.272	Malignant
SF3B6	0.848985	0	0	0.859	0.299	Malignant
FLNA	0.847646	0	0	0.571	0.109	Malignant
ANXA5	0.844603	0	0	0.761	0.284	Malignant
STMN1	0.841994	0	0	0.782	0.175	Malignant
RPS27A	0.83788	0	0	0.99	0.753	Malignant
RPL23A	0.834516	0	0	0.979	0.684	Malignant
LRATD2	0.826938	0	0	0.582	0.161	Malignant
ASPH	0.816364	0	0	0.674	0.306	Malignant
HSP90AB1	0.808932	0	0	0.961	0.672	Malignant
CAMK2N1	0.803172	0	0	0.804	0.178	Malignant
DKK1	0.799631	0	0	0.332	0.029	Malignant
RANBP1	0.798261	0	0	0.819	0.254	Malignant
TXN	0.795512	0	0	0.963	0.627	Malignant
TMSB10	0.795353	0	0	0.995	0.954	Malignant
RPS27	0.795019	0	0	0.994	0.88	Malignant
RPL19	0.792497	0	0	0.991	0.772	Malignant
YBX1	0.790634	0	0	0.938	0.5	Malignant
RPL13	0.78867	0	0	0.996	0.871	Malignant
RPL10A	0.787862	0	0	0.971	0.608	Malignant
RPS12	0.786935	0	0	0.994	0.826	Malignant
HSP90AA1	0.782584	0	0	0.969	0.748	Malignant
CTAG2	0.780377	0	0	0.297	0.061	Malignant
RPL27	0.779432	0	0	0.968	0.618	Malignant
NAP1L1	0.77504	0	0	0.767	0.197	Malignant
RAN	0.772228	0	0	0.9	0.409	Malignant
S100A11	0.771537	0	0	0.976	0.836	Malignant
RPL24	0.771367	0	0	0.977	0.664	Malignant
RPL32	0.76682	0	0	0.991	0.765	Malignant
RPS26	0.761427	0	0	0.933	0.583	Malignant
RPL23	0.760924	0	0	0.956	0.563	Malignant
HSPD1	0.760357	0	0	0.907	0.398	Malignant
RPL30	0.759338	0	0	0.991	0.779	Malignant
PHLDA1	0.748999	0	0	0.559	0.148	Malignant
PTGES3	0.745769	0	0	0.874	0.338	Malignant
NUCKS1	0.744662	0	0	0.806	0.297	Malignant
PA2G4	0.744043	0	0	0.812	0.27	Malignant
KLK6	0.743966	0	0	0.411	0.025	Malignant
PTMA	0.743368	0	0	0.99	0.893	Malignant
PMEPA1	0.740095	0	0	0.694	0.153	Malignant
ATP5MC2	0.739435	0	0	0.906	0.437	Malignant
ENO1	0.737255	0	0	0.901	0.439	Malignant
PEG10	0.732824	0	0	0.468	0.021	Malignant
LSM8	0.732208	0	0	0.765	0.265	Malignant
KTN1	0.732176	0	0	0.805	0.37	Malignant
G0S2	0.731114	0	0	0.512	0.138	Malignant
RPL14	0.72821	0	0	0.984	0.759	Malignant
RPL10	0.725471	0	0	0.994	0.871	Malignant
RPL17	0.724173	0	0	0.979	0.69	Malignant
EIF3K	0.72029	0	0	0.871	0.398	Malignant
RPL31	0.717118	0	0	0.933	0.509	Malignant
SUMO2	0.716382	0	0	0.889	0.43	Malignant
RPS24	0.714464	0	0	0.992	0.762	Malignant
NCL	0.713528	0	0	0.852	0.384	Malignant
LGALS3	0.713498	0	0	0.821	0.652	Malignant
CLDN3	0.710813	0	0	0.623	0.157	Malignant
SNRPE	0.706921	0	0	0.827	0.229	Malignant
RPS19	0.705074	0	0	0.995	0.843	Malignant
CDKN2A	0.703414	0	0	0.768	0.142	Malignant
RPS3	0.702848	0	0	0.991	0.819	Malignant
AHNAK2	0.701622	0	0	0.418	0.063	Malignant
RPL18	0.701501	0	0	0.989	0.778	Malignant
RPSA	0.701433	0	0	0.963	0.657	Malignant
KRT7	0.695341	0	0	0.648	0.299	Malignant
TUBB	0.693674	0	0	0.854	0.379	Malignant
WFDC2	0.955352	5.2e-270	1.49e-265	0.398	0.15	Malignant
ANXA1	0.923496	1.72e-226	4.92e-222	0.556	0.377	Malignant
TFF3	1.10191	1.29e-95	3.7e-91	0.322	0.17	Malignant
REG1A	1.0188	2.7e-74	7.75e-70	0.174	0.285	Malignant
GKN1	4.6977	0	0	0.668	0.103	Nonmalignant
PGC	3.81015	0	0	0.684	0.237	Nonmalignant
MUC5AC	3.77906	0	0	0.706	0.292	Nonmalignant
TFF1	3.26512	0	0	0.737	0.272	Nonmalignant
IGLC1	3.15694	0	0	0.483	0.171	Nonmalignant
PSCA	3.15636	0	0	0.601	0.23	Nonmalignant
GKN2	3.05191	0	0	0.551	0.038	Nonmalignant
IGLC2	2.97347	0	0	0.547	0.307	Nonmalignant
MUCL3	2.92446	0	0	0.526	0.092	Nonmalignant
IGKC	2.81323	0	0	0.787	0.534	Nonmalignant
TFF2	2.81111	0	0	0.66	0.21	Nonmalignant
IGHA1	2.78784	0	0	0.697	0.34	Nonmalignant
JCHAIN	2.50354	0	0	0.414	0.121	Nonmalignant
PLCG2	2.43971	0	0	0.661	0.604	Nonmalignant
CA2	2.33751	0	0	0.682	0.151	Nonmalignant
MUC1	2.28141	0	0	0.768	0.528	Nonmalignant
LYZ	2.20349	0	0	0.831	0.424	Nonmalignant
RNASE1	2.13305	0	0	0.629	0.168	Nonmalignant
S100P	1.87528	0	0	0.732	0.443	Nonmalignant
CLDN18	1.78098	0	0	0.673	0.162	Nonmalignant
MTRNR2L12	1.72003	0	0	0.974	0.922	Nonmalignant
CYSTM1	1.70004	0	0	0.787	0.707	Nonmalignant
CTSE	1.65944	0	0	0.612	0.276	Nonmalignant
VSIG2	1.65855	0	0	0.608	0.221	Nonmalignant
ANXA10	1.56905	0	0	0.613	0.276	Nonmalignant
PIGR	1.52587	0	0	0.671	0.183	Nonmalignant
BPIFB1	1.52173	0	0	0.256	0.043	Nonmalignant
CAPN8	1.40803	0	0	0.528	0.293	Nonmalignant
MT1G	1.39683	0	0	0.471	0.225	Nonmalignant
VSIG1	1.33578	0	0	0.49	0.083	Nonmalignant
FCGBP	1.32113	0	0	0.461	0.086	Nonmalignant
AGR2	1.28256	0	0	0.82	0.599	Nonmalignant
PSAPL1	1.28242	0	0	0.319	0.022	Nonmalignant
HPGD	1.2455	0	0	0.436	0.126	Nonmalignant
MTRNR2L8	1.23915	0	0	0.727	0.769	Nonmalignant
AKR1B10	1.23832	0	0	0.503	0.112	Nonmalignant
SULT1C2	1.21264	0	0	0.473	0.087	Nonmalignant
SYTL2	1.20504	0	0	0.474	0.269	Nonmalignant
CYP3A5	1.18815	0	0	0.53	0.37	Nonmalignant
BCAS1	1.18728	0	0	0.497	0.256	Nonmalignant
FOSB	1.18201	0	0	0.635	0.491	Nonmalignant
ATP2A3	1.16957	0	0	0.466	0.15	Nonmalignant
MSMB	1.16162	0	0	0.438	0.083	Nonmalignant
HLA-DRA	1.08952	0	0	0.498	0.282	Nonmalignant
CXCL17	1.08835	0	0	0.397	0.06	Nonmalignant
PHGR1	1.06943	0	0	0.527	0.275	Nonmalignant
KLF2	0.994882	0	0	0.568	0.402	Nonmalignant
SPINK1	0.972965	0	0	0.704	0.392	Nonmalignant
SAT1	0.955575	0	0	0.824	0.804	Nonmalignant
SLC5A5	0.947149	0	0	0.266	0.008	Nonmalignant
CD74	0.939895	0	0	0.635	0.419	Nonmalignant
OASL	0.936194	0	0	0.356	0.088	Nonmalignant
PLAC8	0.927161	0	0	0.393	0.177	Nonmalignant
SLC44A4	0.894307	0	0	0.561	0.434	Nonmalignant
HLA-DRB1	0.890312	0	0	0.495	0.276	Nonmalignant
ALDH3A1	0.865181	0	0	0.309	0.076	Nonmalignant
ERN2	0.828376	0	0	0.416	0.183	Nonmalignant
LINC01133	0.823273	0	0	0.398	0.163	Nonmalignant
IFI27	0.802838	0	0	0.841	0.754	Nonmalignant
JUNB	0.789877	0	0	0.727	0.747	Nonmalignant
B2M	0.740459	0	0	0.98	0.978	Nonmalignant
TMSB4X	0.735295	0	0	0.968	0.958	Nonmalignant
AL158206.1	0.722093	0	0	0.304	0.108	Nonmalignant
XIST	0.709277	0	0	0.258	0.066	Nonmalignant
SLC9A1	0.748261	2.06e-302	5.9e-298	0.391	0.203	Nonmalignant
HLA-A	0.779949	6.49e-293	1.86e-288	0.908	0.914	Nonmalignant
CYP2S1	0.706426	4.54e-291	1.3e-286	0.364	0.171	Nonmalignant
JUN	0.883416	7.98e-286	2.29e-281	0.75	0.761	Nonmalignant
SGSM3	0.83634	5.1e-285	1.46e-280	0.445	0.29	Nonmalignant
B4GALNT3	0.844584	2.64e-279	7.57e-275	0.392	0.218	Nonmalignant
ELF3	0.722885	4.4e-278	1.26e-273	0.759	0.806	Nonmalignant
ANKRD36C	1.46814	4.32e-267	1.24e-262	0.444	0.3	Nonmalignant
MTRNR2L1	2.1306	2.69e-263	7.71e-259	0.309	0.13	Nonmalignant
IGLC3	2.59647	5.92e-263	1.7e-258	0.395	0.213	Nonmalignant
SGK1	0.804306	7.85e-226	2.25e-221	0.415	0.272	Nonmalignant
DUOX2	1.05432	2.35e-224	6.74e-220	0.288	0.123	Nonmalignant
DDX60	0.949803	5.3e-224	1.52e-219	0.345	0.192	Nonmalignant
VILL	1.14323	8.3e-219	2.38e-214	0.461	0.361	Nonmalignant
IER2	0.848012	7.91e-198	2.27e-193	0.653	0.729	Nonmalignant
GALNT6	0.874739	2.23e-188	6.38e-184	0.447	0.361	Nonmalignant
ARL14	0.928783	2.65e-182	7.6e-178	0.379	0.25	Nonmalignant
STARD10	0.695061	1.33e-179	3.81e-175	0.639	0.722	Nonmalignant
GSN	1.26374	8.7e-177	2.49e-172	0.626	0.676	Nonmalignant
MICALL2	0.793935	2.49e-175	7.14e-171	0.426	0.326	Nonmalignant
AHNAK	0.801456	3.26e-172	9.34e-168	0.611	0.64	Nonmalignant
ABHD2	0.958201	4.98e-171	1.43e-166	0.501	0.479	Nonmalignant
AC020656.1	1.00066	1.68e-170	4.83e-166	0.297	0.156	Nonmalignant
NFKBIA	0.721714	5.79e-170	1.66e-165	0.602	0.603	Nonmalignant
DUSP1	0.700501	1.12e-168	3.22e-164	0.573	0.534	Nonmalignant
LGALS3BP	0.728178	5.39e-160	1.54e-155	0.681	0.762	Nonmalignant
MLPH	0.801963	5.89e-156	1.69e-151	0.511	0.486	Nonmalignant
EGR1	0.853788	2.07e-154	5.93e-150	0.516	0.473	Nonmalignant
EPS8L1	0.738243	2.95e-149	8.45e-145	0.388	0.285	Nonmalignant
GOLM1	0.87353	6.4e-141	1.84e-136	0.532	0.588	Nonmalignant
IGHA2	1.89938	5.03e-136	1.44e-131	0.256	0.134	Nonmalignant
KLF4	0.756903	1.41e-134	4.05e-130	0.522	0.517	Nonmalignant
GLUL	0.79315	3.78e-129	1.09e-124	0.483	0.471	Nonmalignant
BIRC3	0.83914	2.83e-115	8.11e-111	0.372	0.289	Nonmalignant
MALAT1	0.803187	3.07e-113	8.79e-109	0.938	0.97	Nonmalignant
RASEF	0.77137	8.71e-111	2.5e-106	0.388	0.33	Nonmalignant
KLF6	0.694124	3.52e-108	1.01e-103	0.609	0.698	Nonmalignant
PLXNB2	0.724487	1.71e-104	4.91e-100	0.525	0.581	Nonmalignant
TENT5A	0.758346	4.12e-96	1.18e-91	0.432	0.399	Nonmalignant
DNM2	0.72743	1.6e-94	4.58e-90	0.465	0.474	Nonmalignant
LINC00342	1.00824	2.21e-91	6.33e-87	0.331	0.263	Nonmalignant
APOL1	0.974243	4.65e-82	1.33e-77	0.352	0.3	Nonmalignant
ABLIM1	0.706149	2.03e-73	5.82e-69	0.441	0.471	Nonmalignant
MX2	0.700529	1.61e-70	4.62e-66	0.258	0.187	Nonmalignant
AKAP13	0.701502	1.83e-68	5.24e-64	0.484	0.564	Nonmalignant
AC020916.1	0.895096	2.65e-42	7.58e-38	0.41	0.433	Nonmalignant
LCN2	0.788219	1.09e-38	3.14e-34	0.569	0.606	Nonmalignant
IGHG4	1.05216	7.91e-30	2.27e-25	0.325	0.312	Nonmalignant
RNF213	0.727291	1.93e-20	5.53e-16	0.52	0.672	Nonmalignant
GADD45B	0.701071	5.86e-12	1.68e-07	0.355	0.408	Nonmalignant
Explanation of the column name:
avg_logFC: log fold-change of the average expression between the two groups and the value indicated that the gene is more highly expressed in the first group. First group: the epithelial cells selected from cluster; second group: the epithelial cells unselected from cluster.
pct.1: the percentage of cells where the gene is detected in the first group.
pct.1: the percentage of cells where the gene is detected in the second group.
p_val_adj: adjusted p-value, based on bonferroni correction using all genes in the dataset.

## Sheet: Table S5
Table S5. Summary of DEGs between malignant epithelial cells from DGC and PDGC
Gene	avg_logFC	p_val	p_val_adj	pct.1	pct.2	Cluster
HSPA1A	2.68051	0	0	0.86	0.361	DGC
FABP1	1.78442	0	0	0.451	0.016	DGC
PCSK1N	1.67412	0	0	0.493	0.17	DGC
CST3	1.64202	0	0	0.948	0.903	DGC
GSTP1	1.63803	0	0	0.984	0.74	DGC
APOE	1.48133	0	0	0.559	0.185	DGC
RPS4Y1	1.38966	0	0	0.584	0.045	DGC
BEX1	1.31619	0	0	0.402	0.008	DGC
CD99	1.29037	0	0	0.772	0.621	DGC
HMGCS1	1.287	0	0	0.624	0.358	DGC
RPS10	1.26818	0	0	0.943	0.892	DGC
MTRNR2L12	1.26464	0	0	0.914	0.944	DGC
FXYD2	1.26382	0	0	0.346	0.034	DGC
S100A10	1.2613	0	0	0.983	0.962	DGC
GAGE2A	1.1734	0	0	0.428	0.006	DGC
LGALS4	1.11418	0	0	0.788	0.217	DGC
NEU1	1.03065	0	0	0.598	0.137	DGC
PAGE2	1.0193	0	0	0.403	0	DGC
CTAG2	0.981456	0	0	0.547	0	DGC
HMOX1	0.960539	0	0	0.389	0.088	DGC
PRAP1	0.94776	0	0	0.41	0.068	DGC
RPL39	0.83892	0	0	0.988	0.987	DGC
FDFT1	0.830633	0	0	0.659	0.441	DGC
RPS3	0.808101	0	0	0.989	0.992	DGC
CYP17A1	0.795007	0	0	0.282	0	DGC
ID2	0.792992	0	0	0.659	0.32	DGC
GSTM3	0.709368	0	0	0.713	0.51	DGC
VTN	0.962327	4.44881e-302	1.27547e-297	0.264	0.015	DGC
URI1	0.862201	6.29057e-301	1.80351e-296	0.752	0.651	DGC
IGKC	1.31991	1.9874e-299	5.69786e-295	0.652	0.362	DGC
CLDN3	1.15155	2.15043e-295	6.16527e-291	0.72	0.544	DGC
PHGR1	1.58388	4.03752e-276	1.15756e-271	0.443	0.142	DGC
CDKN1C	0.989556	1.46107e-275	4.18888e-271	0.585	0.334	DGC
IL32	1.00544	7.99635e-254	2.29255e-249	0.769	0.621	DGC
PLIN2	1.06029	4.47947e-244	1.28427e-239	0.608	0.38	DGC
CLDN4	0.880321	1.84481e-237	5.28906e-233	0.865	0.876	DGC
CLU	1.14065	6.60106e-235	1.89252e-230	0.537	0.278	DGC
PDCD5	0.873908	1.96805e-223	5.64241e-219	0.82	0.823	DGC
CYP2W1	0.810847	9.27901e-222	2.66029e-217	0.487	0.236	DGC
HLA-DRB1	0.883364	2.47925e-214	7.10802e-210	0.427	0.149	DGC
JUN	0.730004	1.74911e-204	5.0147e-200	0.831	0.725	DGC
HES1	1.04997	1.00726e-198	2.88781e-194	0.701	0.535	DGC
SNHG25	1.38587	1.16794e-198	3.34849e-194	0.669	0.554	DGC
SNHG29	0.924779	1.95666e-194	5.60976e-190	0.862	0.895	DGC
ZFP36	0.750515	1.7497e-188	5.01638e-184	0.702	0.583	DGC
PLCG2	1.29094	2.75009e-183	7.8845e-179	0.704	0.54	DGC
RPS18	0.734667	4.76788e-171	1.36695e-166	0.996	0.997	DGC
S100A14	0.857414	2.34658e-157	6.72766e-153	0.561	0.403	DGC
KCNQ1OT1	0.911893	5.2843e-148	1.51501e-143	0.549	0.375	DGC
HSPA1B	1.01762	2.69568e-143	7.72851e-139	0.84	0.783	DGC
IGHG1	0.766536	1.64772e-142	4.724e-138	0.284	0.091	DGC
PIGR	0.993331	2.82191e-126	8.09041e-122	0.281	0.102	DGC
CCL20	0.694246	1.43875e-122	4.1249e-118	0.27	0.099	DGC
MT-CYB	0.811505	3.36452e-122	9.64609e-118	0.968	0.994	DGC
REG4	0.714857	3.22181e-99	9.23692e-95	0.26	0.097	DGC
HSPA6	1.02329	1.2218e-76	3.50291e-72	0.415	0.269	DGC
RRBP1	0.696506	3.20609e-63	9.19185e-59	0.794	0.835	DGC
SERPINA1	1.10184	9.66445e-15	2.7708e-10	0.522	0.83	DGC
S100A2	3.37299	0	0	0.88	0.14	PDGC
CAV1	2.85808	0	0	0.823	0.044	PDGC
CAV2	2.79235	0	0	0.852	0.164	PDGC
VIM	2.53696	0	0	0.887	0.225	PDGC
ANXA1	2.35888	0	0	0.869	0.258	PDGC
PRSS2	2.14272	0	0	0.285	0.003	PDGC
MET	2.13331	0	0	0.881	0.364	PDGC
DCBLD2	1.9726	0	0	0.816	0.167	PDGC
MT2A	1.95103	0	0	0.939	0.561	PDGC
AL365226.2	1.84323	0	0	0.816	0.037	PDGC
ITGB1	1.82929	0	0	0.938	0.653	PDGC
MAL2	1.78094	0	0	0.942	0.701	PDGC
LY6D	1.69133	0	0	0.623	0.012	PDGC
G0S2	1.65628	0	0	0.808	0.199	PDGC
NDUFB9	1.64068	0	0	0.962	0.801	PDGC
SERPINA3	1.6007	0	0	0.753	0.047	PDGC
COL17A1	1.59977	0	0	0.797	0.142	PDGC
LGALS1	1.57979	0	0	0.825	0.301	PDGC
CRIP1	1.55582	0	0	0.965	0.455	PDGC
ASPH	1.52777	0	0	0.911	0.469	PDGC
F3	1.46539	0	0	0.851	0.226	PDGC
FAM3C	1.46495	0	0	0.862	0.482	PDGC
TNFRSF6B	1.46214	0	0	0.734	0.071	PDGC
MIR205HG	1.44401	0	0	0.536	0	PDGC
PHLDA1	1.43357	0	0	0.848	0.265	PDGC
FLNA	1.43063	0	0	0.828	0.329	PDGC
ITGA6	1.41065	0	0	0.895	0.515	PDGC
LRATD2	1.40244	0	0	0.838	0.374	PDGC
ANXA5	1.3708	0	0	0.916	0.603	PDGC
DKK1	1.34036	0	0	0.634	0.029	PDGC
TATDN1	1.28426	0	0	0.873	0.586	PDGC
ITGA3	1.25972	0	0	0.861	0.367	PDGC
KRT19	1.25336	0	0	0.968	0.947	PDGC
AHNAK2	1.24497	0	0	0.764	0.076	PDGC
LAMB3	1.22182	0	0	0.877	0.515	PDGC
COL6A1	1.21002	0	0	0.773	0.224	PDGC
KLK6	1.2061	0	0	0.731	0.105	PDGC
ITGB4	1.18176	0	0	0.865	0.468	PDGC
KRT7	1.17931	0	0	0.922	0.404	PDGC
TES	1.16208	0	0	0.864	0.444	PDGC
CD59	1.14904	0	0	0.914	0.612	PDGC
TM4SF1	1.12444	0	0	0.866	0.494	PDGC
PLAU	1.11403	0	0	0.741	0.081	PDGC
LAMC2	1.11012	0	0	0.832	0.266	PDGC
CAPZA2	1.0784	0	0	0.906	0.614	PDGC
CAPN2	1.07114	0	0	0.872	0.335	PDGC
TNFRSF12A	1.06632	0	0	0.852	0.592	PDGC
HMGA1	1.0654	0	0	0.947	0.81	PDGC
DHRS9	1.06374	0	0	0.664	0.019	PDGC
ALCAM	1.06187	0	0	0.801	0.091	PDGC
LSM8	1.0534	0	0	0.907	0.595	PDGC
TSPAN1	1.04217	0	0	0.864	0.303	PDGC
ARL4C	1.03563	0	0	0.714	0.137	PDGC
S100A4	1.0343	0	0	0.828	0.481	PDGC
CDA	1.00203	0	0	0.73	0.128	PDGC
AKAP12	0.998552	0	0	0.606	0.08	PDGC
EMP3	0.991248	0	0	0.77	0.178	PDGC
METRN	0.985092	0	0	0.779	0.23	PDGC
HIF1A	0.982494	0	0	0.852	0.388	PDGC
KTN1	0.974001	0	0	0.917	0.702	PDGC
CALB2	0.953012	0	0	0.636	0.026	PDGC
RPS2	0.949661	0	0	0.99	0.979	PDGC
APLP2	0.947987	0	0	0.906	0.722	PDGC
MT1E	0.940633	0	0	0.828	0.414	PDGC
RNF139	0.921877	0	0	0.801	0.295	PDGC
SYNE2	0.916356	0	0	0.841	0.468	PDGC
PEG10	0.899594	0	0	0.738	0.101	PDGC
RTN4	0.894959	0	0	0.901	0.647	PDGC
TFPI	0.892111	0	0	0.763	0.14	PDGC
IGFBP6	0.88486	0	0	0.695	0.077	PDGC
COTL1	0.879246	0	0	0.797	0.399	PDGC
NAP1L1	0.875433	0	0	0.902	0.598	PDGC
CRIP2	0.874987	0	0	0.762	0.085	PDGC
ADAM9	0.867615	0	0	0.832	0.4	PDGC
KLK11	0.861042	0	0	0.714	0.047	PDGC
KLK8	0.857053	0	0	0.716	0.12	PDGC
IL1RL1	0.850246	0	0	0.474	0.001	PDGC
IGFBP3	0.845654	0	0	0.64	0.075	PDGC
PERP	0.842853	0	0	0.941	0.799	PDGC
BZW1	0.842002	0	0	0.9	0.686	PDGC
DSG2	0.836163	0	0	0.878	0.527	PDGC
GSN	0.835607	0	0	0.884	0.492	PDGC
KLK10	0.832047	0	0	0.659	0.058	PDGC
PVT1	0.827366	0	0	0.773	0.38	PDGC
LAMA3	0.824115	0	0	0.773	0.251	PDGC
JPT1	0.818602	0	0	0.94	0.795	PDGC
CASC8	0.818062	0	0	0.687	0.097	PDGC
MSN	0.814193	0	0	0.728	0.108	PDGC
RAMP1	0.812413	0	0	0.819	0.332	PDGC
SAMD12	0.809794	0	0	0.798	0.309	PDGC
HMGA2	0.807844	0	0	0.647	0.189	PDGC
CD63	0.804979	0	0	0.981	0.914	PDGC
RPS29	0.790692	0	0	0.994	0.967	PDGC
H2AFZ	0.778294	0	0	0.942	0.782	PDGC
C19orf33	0.771863	0	0	0.873	0.675	PDGC
SLC16A3	0.770186	0	0	0.801	0.284	PDGC
MAP4K4	0.765624	0	0	0.793	0.469	PDGC
NUCKS1	0.76299	0	0	0.902	0.711	PDGC
FUT8	0.759721	0	0	0.762	0.206	PDGC
LCN2	0.754917	0	0	0.843	0.398	PDGC
SLC9A3R2	0.747171	0	0	0.772	0.447	PDGC
ACTG1	0.74333	0	0	0.992	0.963	PDGC
RPS20	0.735048	0	0	0.956	0.839	PDGC
DST	0.726345	0	0	0.853	0.495	PDGC
MED30	0.719728	0	0	0.771	0.486	PDGC
YBX3	0.718088	0	0	0.859	0.693	PDGC
TIMP2	0.711551	0	0	0.793	0.302	PDGC
MYOF	0.698982	0	0	0.764	0.27	PDGC
TINAGL1	0.696708	0	0	0.851	0.558	PDGC
CASC19	1.04072	4.51744e-306	1.29515e-301	0.592	0.283	PDGC
TFF3	1.13465	7.27871e-136	2.08681e-131	0.196	0.471	PDGC
Explanation of the column name:
avg_logFC: log fold-change of the average expression between the two groups and the value indicated that the gene is more highly expressed in the first group. First group: the malignant epithelial cells selected from cluster; second group: the malignant epithelial cells unselected from cluster.
pct.1: the percentage of cells where the gene is detected in the first group.
pct.1: the percentage of cells where the gene is detected in the second group.
p_val_adj: adjusted p-value, based on bonferroni correction using all genes in the dataset.

## Sheet: Table S6
Table S6. filtering details of tumor differentiation geneset
Genes included initial selection	Filtering results
NDRG1	Filtered by expression level in this dataset
GPA33	Filtered by expression level in this dataset
HEPH	Filtered by lasso regression or randon forest model
TM4SF20	Filtered by lasso regression or randon forest model
LINC01133	Filtered by lasso regression or randon forest model
MISP	Pass in the tumor differentiation geneset
PPP1R1B	Filtered by lasso regression or randon forest model
MYH14	Pass in the tumor differentiation geneset
AKR1C3	Filtered by lasso regression or randon forest model
MTRNR2L12	Pass in the tumor differentiation geneset
REEP6	Filtered by lasso regression or randon forest model
AGR3	Pass in the tumor differentiation geneset
LRATD1	Filtered by expression level in this dataset
CDX1	Filtered by expression level in this dataset
S100A14	Pass in the tumor differentiation geneset
CDHR5	Filtered by expression level in this dataset
FABP2	Filtered by expression level in this dataset
MUC3A	Filtered by expression level in this dataset
TMEM45B	Filtered by expression level in this dataset
DGAT1	Pass in the tumor differentiation geneset
LGALS4	Pass in the tumor differentiation geneset
TRIM31	Filtered by expression level in this dataset
KRT20	Filtered by expression level in this dataset
MUC17	Filtered by expression level in this dataset
CDH17	Filtered by expression level in this dataset
FABP1	Pass in the tumor differentiation geneset
PRAP1	Pass in the tumor differentiation geneset
CLDN4	Pass in the tumor differentiation geneset
PHGR1	Pass in the tumor differentiation geneset
CLDN3	Pass in the tumor differentiation geneset

## Sheet: Table S7
Table S7. Summary of DEGs between malignant epithelial cells from immune-rich and immune-poor type gastric cancer
Gene	avg_logFC	p_val	p_val_adj	pct.1	pct.2	Cluster
CAV1	2.42509	0	0	0.535	0.048	Immuno-poor
CAV2	2.36627	0	0	0.609	0.154	Immuno-poor
VIM	2.18545	0	0	0.642	0.213	Immuno-poor
SERPINA1	1.94544	0	0	0.764	0.183	Immuno-poor
H19	1.78136	0	0	0.836	0.236	Immuno-poor
DCBLD2	1.6471	0	0	0.608	0.093	Immuno-poor
G0S2	1.42697	0	0	0.607	0.132	Immuno-poor
ANXA5	1.1468	0	0	0.814	0.549	Immuno-poor
COL6A1	0.979073	0	0	0.603	0.14	Immuno-poor
NAP1L1	0.907385	0	0	0.831	0.509	Immuno-poor
RPL37A	0.875268	0	0	0.994	0.972	Immuno-poor
CD63	0.836847	0	0	0.952	0.905	Immuno-poor
CDKN2A	0.788267	0	0	0.845	0.49	Immuno-poor
LDHB	0.773035	0	0	0.839	0.456	Immuno-poor
RPL38	0.742177	0	0	0.988	0.946	Immuno-poor
S100A2	2.87693	5.63852e-305	1.61656e-300	0.586	0.192	Immuno-poor
KLK6	0.951158	9.34233e-299	2.67845e-294	0.502	0.056	Immuno-poor
ALCAM	0.776843	8.79673e-298	2.52202e-293	0.535	0.102	Immuno-poor
PEG10	0.737895	8.49556e-297	2.43568e-292	0.56	0.104	Immuno-poor
LGALS1	1.3687	2.61062e-290	7.48466e-286	0.631	0.252	Immuno-poor
PHLDA1	1.13211	2.95943e-285	8.48467e-281	0.639	0.252	Immuno-poor
AKAP12	0.786336	9.42358e-281	2.70174e-276	0.458	0.023	Immuno-poor
EMP3	0.791336	5.94407e-269	1.70416e-264	0.553	0.154	Immuno-poor
AHNAK2	0.925655	3.6926e-268	1.05867e-263	0.501	0.094	Immuno-poor
AL365226.2	1.26284	6.63244e-264	1.90152e-259	0.516	0.102	Immuno-poor
PLAU	0.847064	5.28638e-262	1.5156e-257	0.49	0.087	Immuno-poor
SERPINA3	1.02454	6.33906e-258	1.81741e-253	0.487	0.056	Immuno-poor
HSP90AA1	0.694312	1.45942e-256	4.18416e-252	0.977	0.937	Immuno-poor
ARL4C	0.768246	1.74375e-256	4.99933e-252	0.514	0.113	Immuno-poor
ANXA1	1.86616	3.65686e-255	1.04842e-250	0.62	0.31	Immuno-poor
F3	1.08456	4.18537e-254	1.19995e-249	0.612	0.264	Immuno-poor
CALB2	0.70526	2.78796e-251	7.99308e-247	0.411	0.013	Immuno-poor
BZW1	0.696769	3.29018e-250	9.43293e-246	0.827	0.691	Immuno-poor
DHRS9	0.778375	2.3248e-248	6.66521e-244	0.422	0.022	Immuno-poor
HIF1A	0.735956	6.62883e-245	1.90049e-240	0.682	0.422	Immuno-poor
TNFRSF6B	1.09792	1.01506e-237	2.91018e-233	0.48	0.101	Immuno-poor
LY6D	1.3056	5.87877e-235	1.68544e-230	0.395	0.014	Immuno-poor
LRATD2	1.07413	1.01378e-207	2.90652e-203	0.629	0.397	Immuno-poor
FLNA	1.08081	8.98319e-207	2.57548e-202	0.629	0.359	Immuno-poor
TATDN1	0.963897	8.30625e-204	2.3814e-199	0.765	0.617	Immuno-poor
MIR205HG	1.08648	2.01343e-200	5.77251e-196	0.337	0.001	Immuno-poor
NDUFB9	1.20692	2.42464e-199	6.95143e-195	0.893	0.835	Immuno-poor
KRT17	0.802747	1.09923e-189	3.15151e-185	0.515	0.148	Immuno-poor
DKK1	0.905407	2.42786e-189	6.96068e-185	0.402	0.059	Immuno-poor
COL17A1	1.10086	4.9546e-174	1.42048e-169	0.517	0.246	Immuno-poor
ITGA3	0.921278	1.7944e-157	5.14454e-153	0.633	0.471	Immuno-poor
MT2A	1.41881	1.61443e-156	4.62856e-152	0.788	0.639	Immuno-poor
ITGB1	1.30796	1.56844e-154	4.49673e-150	0.804	0.749	Immuno-poor
ASPH	1.05616	2.03132e-151	5.8238e-147	0.692	0.601	Immuno-poor
FAM3C	1.0124	2.1209e-136	6.08062e-132	0.686	0.591	Immuno-poor
APLP2	0.707924	8.03597e-135	2.30391e-130	0.812	0.77	Immuno-poor
DEFB1	0.717902	2.25059e-130	6.45243e-126	0.432	0.143	Immuno-poor
KRT7	0.76151	1.14847e-128	3.29268e-124	0.673	0.566	Immuno-poor
MET	1.58537	2.37287e-123	6.80302e-119	0.627	0.56	Immuno-poor
KRT19	0.95961	1.07402e-120	3.07921e-116	0.937	0.962	Immuno-poor
HMGA1	0.703875	7.37953e-110	2.11571e-105	0.886	0.835	Immuno-poor
LAMB3	0.75633	1.63561e-106	4.6893e-102	0.68	0.604	Immuno-poor
WFDC2	1.38156	1.77364e-105	5.08503e-101	0.443	0.205	Immuno-poor
MAL2	1.13517	2.36604e-103	6.78345e-99	0.808	0.806	Immuno-poor
SNHG25	1.07557	3.12252e-95	8.95227e-91	0.668	0.475	Immuno-poor
HSPA6	0.914897	1.43797e-80	4.12267e-76	0.364	0.164	Immuno-poor
ITGA6	0.866247	3.86003e-70	1.10667e-65	0.681	0.685	Immuno-poor
APOE	1.02561	1.93067e-67	5.53524e-63	0.408	0.253	Immuno-poor
CASC19	0.772649	9.04488e-63	2.59317e-58	0.449	0.301	Immuno-poor
BEX1	0.966501	5.56049e-60	1.59419e-55	0.266	0.123	Immuno-poor
PAGE2	0.753734	2.265e-35	6.49374e-31	0.255	0.155	Immuno-poor
PCSK1N	0.993865	3.62816e-34	1.04019e-29	0.378	0.287	Immuno-poor
REG1A	0.929505	1.34933e-26	3.86854e-22	0.149	0.258	Immuno-poor
SEC11C	0.693539	8.40988e-09	0.000241111	0.679	0.657	Immuno-poor
PHGR1	2.46482	0	0	0.789	0.148	Immuno-rich
PIGR	1.87404	0	0	0.638	0.067	Immuno-rich
LGALS4	1.67885	0	0	0.927	0.381	Immuno-rich
FABP1	1.61985	0	0	0.53	0.12	Immuno-rich
PRAP1	1.50827	0	0	0.667	0.105	Immuno-rich
HLA-DRB1	1.4306	0	0	0.613	0.191	Immuno-rich
CLDN3	1.42596	0	0	0.806	0.585	Immuno-rich
REG4	1.39289	0	0	0.527	0.115	Immuno-rich
CCL25	1.38351	0	0	0.259	0.004	Immuno-rich
CD74	1.36532	0	0	0.72	0.342	Immuno-rich
AGR2	1.31059	0	0	0.875	0.529	Immuno-rich
GPX2	1.29198	0	0	0.905	0.365	Immuno-rich
DMBT1	1.27471	0	0	0.51	0.018	Immuno-rich
KRT20	1.26691	0	0	0.507	0.024	Immuno-rich
IL32	1.23524	0	0	0.887	0.643	Immuno-rich
IGKC	1.22696	0	0	0.842	0.453	Immuno-rich
TSPAN8	1.17521	0	0	0.89	0.553	Immuno-rich
IGHA1	1.08568	0	0	0.753	0.232	Immuno-rich
FABP2	1.07733	0	0	0.493	0.013	Immuno-rich
GSTP1	1.06665	0	0	0.987	0.82	Immuno-rich
MUC17	1.03833	0	0	0.507	0.017	Immuno-rich
CYSTM1	0.988705	0	0	0.878	0.663	Immuno-rich
AKR1C3	0.988531	0	0	0.706	0.189	Immuno-rich
AKR1B10	0.96357	0	0	0.427	0.029	Immuno-rich
MTRNR2L1	0.92334	0	0	0.43	0.058	Immuno-rich
HLA-B	0.915737	0	0	0.97	0.926	Immuno-rich
PI3	0.906054	0	0	0.379	0.059	Immuno-rich
TRIM31	0.890425	0	0	0.687	0.085	Immuno-rich
MISP	0.853488	0	0	0.776	0.431	Immuno-rich
RPL8	0.841155	0	0	0.991	0.991	Immuno-rich
STARD10	0.840654	0	0	0.885	0.681	Immuno-rich
IGLC2	0.838716	0	0	0.656	0.216	Immuno-rich
OLFM4	0.817649	0	0	0.345	0.037	Immuno-rich
BST2	0.799264	0	0	0.736	0.162	Immuno-rich
CDHR5	0.791696	0	0	0.482	0.085	Immuno-rich
IGLC1	0.788201	0	0	0.45	0.098	Immuno-rich
AGR3	0.783667	0	0	0.646	0.191	Immuno-rich
EDN1	0.771171	0	0	0.51	0.129	Immuno-rich
MUC3A	0.748445	0	0	0.656	0.149	Immuno-rich
MTRNR2L12	0.725452	0	0	0.937	0.918	Immuno-rich
TMEM45B	0.723371	0	0	0.712	0.196	Immuno-rich
EEF1D	0.717298	0	0	0.958	0.9	Immuno-rich
PDZK1IP1	0.715167	0	0	0.702	0.221	Immuno-rich
PPP1R1B	0.706116	0	0	0.649	0.116	Immuno-rich
DGAT1	0.696317	0	0	0.745	0.369	Immuno-rich
PLAAT4	0.859932	3.84523e-284	1.10243e-279	0.68	0.339	Immuno-rich
HLA-DRA	1.09785	3.49699e-276	1.00259e-271	0.561	0.209	Immuno-rich
CLDN4	0.994195	1.95505e-273	5.60513e-269	0.895	0.836	Immuno-rich
CES2	0.973124	1.99123e-269	5.70886e-265	0.64	0.319	Immuno-rich
PSMB9	0.860213	1.65273e-268	4.73837e-264	0.786	0.593	Immuno-rich
S100A14	0.820084	6.33921e-217	1.81745e-212	0.68	0.385	Immuno-rich
CA2	0.764908	1.40568e-204	4.0301e-200	0.345	0.096	Immuno-rich
SDCBP2	0.735475	2.36181e-203	6.77131e-199	0.526	0.25	Immuno-rich
SPINK1	0.865036	7.26677e-191	2.08338e-186	0.65	0.325	Immuno-rich
CXCL3	0.707529	5.18474e-183	1.48646e-178	0.563	0.275	Immuno-rich
LGALS3	0.727137	1.51735e-175	4.35024e-171	0.958	0.789	Immuno-rich
PLA2G2A	0.792731	7.83714e-172	2.24691e-167	0.255	0.056	Immuno-rich
CD9	0.70175	3.47599e-170	9.96567e-166	0.837	0.774	Immuno-rich
CCL20	0.789707	3.68256e-152	1.05579e-147	0.353	0.122	Immuno-rich
LYZ	1.48195	9.92979e-92	2.84687e-87	0.54	0.392	Immuno-rich
IGHG1	0.849182	3.25697e-89	9.33773e-85	0.38	0.17	Immuno-rich
PLCG2	1.37255	4.4752e-78	1.28304e-73	0.712	0.578	Immuno-rich
TFF1	1.99949	8.27539e-26	2.37256e-21	0.331	0.251	Immuno-rich
Explanation of the column name:
avg_logFC: log fold-change of the average expression between the two groups and the value indicated that the gene is more highly expressed in the first group. First group: the malignant epithelial cells selected from cluster; second group: the malignant epithelial cells unselected from cluster.
pct.1: the percentage of cells where the gene is detected in the first group.
pct.1: the percentage of cells where the gene is detected in the second group.
p_val_adj: adjusted p-value, based on bonferroni correction using all genes in the dataset.
